# Supplementary material for: Development of HomeSTEAD’s physical activity and screen time physical environment inventory
Source: Int J Behav Nutr Phys Act. 2013 Dec 5;10:132. doi: 10.1186/1479-5868-10-132 (PMC3906984; doi:10.1186/1479-5868-10-132)
Supplement: Additional file 1 — Item-level reliability and validity estimates. [file 1479-5868-10-132-S1.xlsx]

## Sheet: CONTINUOUS VARIABLES
Variable	Label	Group: activity equipment (EQUIPMENT), media equipment (MEDIA), or yard characteristic (YARD)	Group type: ADULT, FIXED, or PORTABLE equipment, or TV AND COMPUTER, VG or PED media	Range of Possible Scores	Average for					Primary Reliability Information (using all 3 self-reports)												Primary Validity Information (comparing Time 2 to Observation)									Secondary Reliability Information starts here…
																																Stability estimate (Heise, 1969)								using Time 1 and Time 2 self-reports
					Time 1 self-report	Time 2 self-report	Time 3 self-report	Observation		Average	Stand dev	F-value for mean comparison	p-value for mean comparison	Coefficent of variation	Coefficent of variation as %	SEM	Single measure ICC	95% CI for single measure ICC	Average measure ICC	95% CI for average measure ICC		# of households	Correlation	p-value for mean comparison	Coefficient of variation	Average deviation	Average for absolute deviation	Limits of agreement (95th %)	Limits of agreement (80th %)		Reliability estimate (Heise, 1969) using 3 self-reports	using Time 1 and Time 2	using Time 2 and Time 3	using Time 1 and Time 3	# of housholds for average deviation	Absolute deviation	Average deviation	Limits of agreement (80th %)		Single measure ICC	95% CI for single measure ICC	SEM	Coefficient of variation	# of households	Average	Stand dev	Average measure ICC	95% CI for average measure ICC	Correlation
Summary/Derived Variables
Adult Exercise Equipment
ADULT_EQP_TOT	Number: Adult Equipment (pieces)	EQUIPMENT	Adult	Open	13.17	13.77	13.52	10.63		13.49	0.301	0.066	0.936	0.022	2.2	0.0831	0.924	(0.9, 0.944)	0.973	(0.964, 0.98)		114	0.585	0.054	0.182	-3.202	6.904	(-25.751, 19.347)	14.726		0.934	1.005	0.994	0.999	114	2.609	0.109	6.173		0.934	(0.908, 0.953)	0.117	0.032	115	13.47	0.425	0.966	(0.952, 0.976)	0.939
ADULT_EQP	Number: Adult Equipment (types)	EQUIPMENT	Adult	0 to 15	5.8	5.84	5.76	4.03		5.8	0.04	0.019	0.981	0.007	0.7	0.0102	0.937	(0.916, 0.953)	0.978	(0.97, 0.984)		114	0.794	0	0.259	-1.86	2.053	(-5.726, 2.007)	2.525		0.942	0.988	1.013	1.001	114	0.609	-0.006	1.372		0.926	(0.896, 0.947)	0.0086	0.006	115	5.82	0.034	0.961	(0.945, 0.973)	0.93
ADULT_EQP_ACC	Accessability (average rating): Adult Equipment	EQUIPMENT	Adult	1 to 4 (EASY to HARD)	1.46	1.38	1.38	1.86		1.41	0.049	0.865	0.422	0.034	3.4	0.0279	0.668	(0.585, 0.743)	0.858	(0.808, 0.897)		98	0.298	0	0.212	0.504	0.63	(-0.84, 1.847)	0.877		0.829	0.854	0.931	0.795	104	0.22	-0.038	0.535		0.673	(0.563, 0.76)	0.0359	0.044	105	1.42	0.062	0.804	(0.72, 0.863)	0.708
ADULT_EQP_EASY	Number Adult Equipment "EASY to Access"	EQUIPMENT	Adult	0 to 15	4.15	4.28	4.1	1.93		4.17	0.093	0.125	0.883	0.022	2.2	0.0397	0.819	(0.767, 0.863)	0.932	(0.908, 0.95)		114	0.516	9.03067e-12	0.536	-2.43	2.658	(-7.418, 2.558)	3.258		0.847	0.973	1.002	0.975	114	1.046	-0.057	2.105		0.816	(0.748, 0.866)	0.0387	0.022	115	4.21	0.091	0.898	(0.856, 0.928)	0.825
ADULT_EQP_EASY_PER	Percent Adult Equipment "EASY to Access"	EQUIPMENT	Adult	0% to 100%	0.66	0.69	0.7	0.42		0.68	0.02	0.449	0.639	0.029	2.9	0.0124	0.608	(0.517, 0.691)	0.823	(0.762, 0.87)		114	0.307	0	0.335	-0.28	0.355	(-1.037, 0.478)	0.495		0.685	0.91	0.944	0.86	114	0.16	0.017	0.361		0.62	(0.5, 0.716)	0.0127	0.03	115	0.67	0.02	0.765	(0.667, 0.835)	0.624
ADULT_EQP_HARD	Number Adult Equipment "HARD to Access"	EQUIPMENT	Adult	0 to 15	0.23	0.2	0.17	0.41		0.2	0.031	0.283	0.754	0.156	15.6	0.021	0.538	(0.438, 0.631)	0.777	(0.701, 0.837)		114	0.128	0.025	0.484	0.211	0.509	(-1.85, 2.272)	1.346		1.02	0.75	0.518	0.389	114	0.185	-0.044	0.754		0.742	(0.652, 0.811)	0.0136	0.094	115	0.21	0.02	0.852	(0.79, 0.896)	0.765
ADULT_EQP_HARD_PER	Percent Adult Equipment "HARD to Access"	EQUIPMENT	Adult	0% to 100%	0.04	0.03	0.04	0.09		0.04	0.003	0.08	0.924	0.092	9.2	0.0026	0.394	(0.285, 0.502)	0.661	(0.544, 0.751)		114	0.272	0.004	0.64	0.053	0.098	(-0.331, 0.436)	0.25		0.917	0.67	0.456	0.306	114	0.038	-0.005	0.182		0.576	(0.447, 0.681)	0.0035	0.121	115	0.04	0.004	0.731	(0.618, 0.81)	0.615
ADULT_EQP_GOOD	Number Adult Equipment "GOOD Condition"	EQUIPMENT	Adult	0 to 15	5.06	5.28	5.26	3.71		5.2	0.125	0.212	0.809	0.024	2.4	0.0349	0.922	(0.897, 0.942)	0.973	(0.963, 0.98)		114	0.795	0	0.246	-1.623	1.939	(-5.36, 2.114)	2.44		0.933	0.982	1.015	0.996	114	0.735	0.09	1.449		0.908	(0.871, 0.934)	0.0441	0.031	115	5.17	0.158	0.952	(0.931, 0.966)	0.916
ADULT_EQP_GOOD_PER	Percent Adult Equipment "GOOD Condition"	EQUIPMENT	Adult	0% to 100%	0.81	0.84	0.88	0.8		0.85	0.032	1.919	0.148	0.038	3.8	0.0202	0.598	(0.506, 0.683)	0.817	(0.754, 0.866)		114	0.327	0.211	0.039	-0.053	0.201	(-0.76, 0.653)	0.461		0.886	0.692	0.794	0.549	114	0.099	0.029	0.28		0.627	(0.509, 0.722)	0.0127	0.024	115	0.83	0.02	0.771	(0.675, 0.839)	0.613
ADULT_EQP_USE	Condition (average rating): Adult Equipment	EQUIPMENT	Adult	1 to 4 (GOOD to BROKEN)	1.14	1.11	1.09	1.11		1.11	0.025	1.718	0.181	0.023	2.3	0.0146	0.664	(0.579, 0.739)	0.856	(0.805, 0.895)		99	0.274	0.957	0.001	-0.008	0.164	(-0.657, 0.642)	0.424		0.792	0.663	1.079	0.716	106	0.069	-0.02	0.205		0.599	(0.472, 0.702)	0.0116	0.018	107	1.13	0.02	0.749	(0.641, 0.825)	0.525
Child Fixed Play Equipment
FIX_EQP	Number: Fixed Equipment (types)	EQUIPMENT	Fixed	0 to 8	2.11	2.15	2.26	1.95		2.17	0.076	0.132	0.876	0.035	3.5	0.025	0.891	(0.858, 0.919)	0.961	(0.948, 0.971)		113	0.871	0.494	0.068	-0.221	0.611	(-2.408, 1.966)	1.428		0.917	1.029	0.942	0.969	113	0.382	0.11	1.279		0.941	(0.918, 0.958)	0.0091	0.013	114	2.13	0.027	0.97	(0.957, 0.979)	0.944
FIX_EQP_ACC	Accessability (average rating): Fixed Equipment	EQUIPMENT	Fixed	1 to 4 (EASY to HARD)	1.36	1.41	1.29	1.25		1.35	0.058	0.369	0.692	0.043	4.3	0.0222	0.853	(0.8, 0.896)	0.946	(0.923, 0.963)		62	0.843	0.205	0.086	-0.072	0.18	(-0.858, 0.714)	0.513		1.017	0.897	0.908	0.815	68	0.117	-0.041	0.478		0.91	(0.865, 0.94)	0.0138	0.026	71	1.38	0.036	0.953	(0.928, 0.969)	0.912
FIX_EQP_EASY	Number Fixed Equipment "EASY to Access"	EQUIPMENT	Fixed	0 to 8	1.87	1.85	1.92	1.69		1.88	0.035	0.029	0.971	0.019	1.9	0.0097	0.924	(0.9, 0.944)	0.973	(0.964, 0.98)		114	0.869	0.559	0.066	-0.193	0.544	(-2.373, 1.987)	1.423		0.947	0.99	0.981	0.971	114	0.337	0.068	1.057		0.935	(0.909, 0.954)	0.0043	0.008	115	1.86	0.015	0.966	(0.952, 0.976)	0.937
FIX_EQP_EASY_PER	Percent Fixed Equipment "EASY to Access"	EQUIPMENT	Fixed	0% to 100%	0.54	0.52	0.53	0.5		0.53	0.012	0.07	0.932	0.022	2.2	0.0051	0.808	(0.752, 0.854)	0.926	(0.901, 0.946)		114	0.706	0.719	0.031	-0.034	0.161	(-0.769, 0.7)	0.48		0.843	0.98	0.971	0.951	114	0.101	0	0.375		0.82	(0.754, 0.87)	0.0072	0.031	115	0.53	0.016	0.901	(0.86, 0.93)	0.826
FIX_EQP_HARD	Number Fixed Equipment "HARD to Access"	EQUIPMENT	Fixed	0 to 8	0.11	0.09	0.06	0.04		0.09	0.024	0.6	0.549	0.283	28.3	0.0165	0.545	(0.446, 0.637)	0.782	(0.707, 0.84)		114	0.64	0.257	0.523	-0.044	0.061	(-0.524, 0.436)	0.314		0.832	0.702	0.858	0.603	114	0.07	-0.035	0.407		0.525	(0.388, 0.64)	0.0111	0.167	115	0.1	0.016	0.689	(0.559, 0.781)	0.584
FIX_EQP_HARD_PER	Percent Fixed Equipment "HARD to Access"	EQUIPMENT	Fixed	0% to 100%	0.06	0.06	0.03	0.02		0.05	0.018	0.821	0.441	0.345	34.5	0.0097	0.694	(0.615, 0.763)	0.872	(0.828, 0.906)		114	0.641	0.156	0.622	-0.034	0.04	(-0.374, 0.307)	0.222		0.828	0.899	0.896	0.805	114	0.032	-0.021	0.205		0.72	(0.625, 0.794)	0.0022	0.065	115	0.06	0.004	0.837	(0.769, 0.885)	0.744
FIX_EQP_GOOD	Number Fixed Equipment "GOOD Condition"	EQUIPMENT	Fixed	0 to 8	1.84	1.89	2	1.82		1.91	0.081	0.162	0.851	0.043	4.3	0.0248	0.907	(0.878, 0.931)	0.967	(0.956, 0.976)		114	0.822	0.821	0.024	-0.105	0.667	(-2.611, 2.401)	1.637		0.916	1.02	0.976	0.996	114	0.379	0.121	1.159		0.932	(0.904, 0.951)	0.0096	0.017	115	1.86	0.031	0.965	(0.95, 0.975)	0.934
FIX_EQP_GOOD_PER	Percent Fixed Equipment "GOOD Condition"	EQUIPMENT	Fixed	0% to 100%	0.54	0.55	0.56	0.54		0.55	0.011	0.058	0.944	0.019	1.9	0.0047	0.804	(0.748, 0.851)	0.925	(0.899, 0.945)		114	0.605	0.947	0.005	-0.017	0.201	(-0.86, 0.827)	0.551		0.878	1.004	0.885	0.889	114	0.101	0.014	0.374		0.877	(0.83, 0.912)	0.0028	0.012	115	0.54	0.006	0.934	(0.907, 0.954)	0.882
FIX_EQP_USE	Condition (average rating): Fixed Equipment	EQUIPMENT	Fixed	1 to 4 (GOOD to BROKEN)	1.24	1.22	1.22	1.13		1.23	0.011	0.028	0.973	0.009	0.9	0.0044	0.841	(0.783, 0.887)	0.941	(0.915, 0.959)		63	0.625	0.352	0.052	-0.072	0.197	(-0.943, 0.798)	0.569		1.014	0.886	0.873	0.773	70	0.105	-0.04	0.399		0.881	(0.823, 0.921)	0.006	0.012	73	1.23	0.015	0.937	(0.903, 0.959)	0.898
Child Portable Play Equipment
PORT_EQP_TOT	Number: Portable Equipment (pieces)	EQUIPMENT	Portable	Open	28.09	30.92	31.28	35.18		30.1	1.75	0.763	0.467	0.058	5.8	0.603	0.881	(0.845, 0.911)	0.957	(0.942, 0.969)		113	0.7	0.177	0.091	3.903	15.124	(-37.367, 45.172)	26.952		0.969	0.943	0.949	0.895	113	6.444	2.12	12.694		0.893	(0.851, 0.923)	0.6904	0.068	114	29.5	2.004	0.943	(0.919, 0.96)	0.913
PORT_EQP	Number: Portable Equipment (types)	EQUIPMENT	Portable	0 to 23	10.9	10.99	11	8.9		10.96	0.057	0.017	0.983	0.005	0.5	0.0147	0.932	(0.911, 0.95)	0.976	(0.968, 0.983)		113	0.812	0.001	0.148	-2.301	2.885	(-7.75, 3.149)	3.559		0.972	0.968	0.977	0.945	113	1.061	0.068	2.15		0.939	(0.915, 0.957)	0.0172	0.006	114	10.94	0.066	0.969	(0.956, 0.978)	0.941
PORT_EQP_ACC	Accessability (average rating): Portable Equipment	EQUIPMENT	Portable	1 to 4 (EASY to HARD)	1.58	1.51	1.49	1.63		1.53	0.046	0.764	0.467	0.03	3	0.027	0.66	(0.575, 0.735)	0.853	(0.802, 0.893)		108	0.259	0.093	0.057	0.12	0.498	(-1.216, 1.457)	0.873		0.828	0.835	0.892	0.745	107	0.261	-0.055	0.585		0.673	(0.565, 0.759)	0.0304	0.034	107	1.54	0.052	0.805	(0.722, 0.863)	0.691
PORT_EQP_EASY	Number Portable Equipment "EASY to Access"	EQUIPMENT	Portable	0 to 23	7.09	7.48	7.36	5.29		7.31	0.201	0.215	0.807	0.027	2.7	0.0901	0.799	(0.742, 0.847)	0.923	(0.896, 0.943)		114	0.579	0	0.243	-2.351	3.544	(-10.51, 5.808)	5.328		0.846	0.994	0.945	0.94	114	1.942	0.243	3.747		0.831	(0.768, 0.878)	0.1242	0.038	115	7.28	0.277	0.908	(0.869, 0.935)	0.842
PORT_EQP_EASY_PER	Percent Portable Equipment "EASY to Access"	EQUIPMENT	Portable	0% to 100%	0.61	0.66	0.67	0.61		0.65	0.029	1.068	0.345	0.045	4.5	0.0182	0.618	(0.528, 0.7)	0.829	(0.771, 0.875)		114	0.198	0.213	0.056	-0.057	0.282	(-0.816, 0.701)	0.495		0.825	0.818	0.83	0.679	114	0.17	0.037	0.341		0.659	(0.548, 0.747)	0.0186	0.047	115	0.63	0.03	0.794	(0.708, 0.855)	0.675
PORT_EQP_GOOD	Number Portable Equipment "GOOD Condition"	EQUIPMENT	Portable	0 to 23	9.46	10.02	9.74	8.1		9.74	0.28	0.428	0.652	0.029	2.9	0.1052	0.859	(0.817, 0.894)	0.948	(0.93, 0.962)		114	0.755	0.001	0.149	-2.114	2.956	(-8.278, 4.05)	4.025		0.911	0.964	0.969	0.933	114	1.679	0.228	3.068		0.867	(0.816, 0.904)	0.1488	0.041	115	9.74	0.396	0.929	(0.899, 0.95)	0.877
PORT_EQP_GOOD_PER	Percent Portable Equipment "GOOD Condition"	EQUIPMENT	Portable	0% to 100%	0.82	0.89	0.88	0.89		0.86	0.039	4.16	0.016	0.045	4.5	0.0297	0.429	(0.321, 0.534)	0.692	(0.587, 0.775)		114	-0.124	0.987	0	0.001	0.16	(-0.564, 0.567)	0.369		0.706	0.637	0.746	0.475	114	0.128	0.038	0.282		0.439	(0.288, 0.569)	0.0388	0.06	115	0.86	0.051	0.61	(0.447, 0.725)	0.45
PORT_EQP_HARD	Number Portable Equipment "HARD to Access"	EQUIPMENT	Portable	0 to 23	0.9	0.77	0.68	0.75		0.78	0.112	0.703	0.496	0.143	14.3	0.0644	0.668	(0.586, 0.741)	0.858	(0.809, 0.896)		114	0.463	0.944	0.012	0.009	0.833	(-2.97, 2.987)	1.945		0.788	0.948	0.864	0.819	114	0.613	-0.155	1.485		0.73	(0.638, 0.802)	0.0539	0.113	115	0.83	0.094	0.844	(0.779, 0.89)	0.747
PORT_EQP_HARD_PER	Percent Portable Equipment "HARD to Access"	EQUIPMENT	Portable	0% to 100%	0.08	0.07	0.06	0.08		0.07	0.012	0.897	0.409	0.169	16.9	0.0075	0.578	(0.483, 0.666)	0.804	(0.737, 0.857)		114	0.356	0.68	0.072	0.011	0.086	(-0.305, 0.326)	0.206		0.797	0.919	0.708	0.651	114	0.059	-0.017	0.154		0.712	(0.614, 0.788)	0.006	0.124	115	0.07	0.009	0.832	(0.761, 0.881)	0.733
PORT_EQP_USE	Condition (average rating)	EQUIPMENT	Portable	1 to 4 (GOOD to BROKEN)	1.12	1.08	1.07	1.11		1.09	0.026	2.288	0.103	0.024	2.4	0.0224	0.237	(0.127, 0.354)	0.483	(0.304, 0.622)		111	-0.029	0.42	0.014	0.016	0.145	(-0.601, 0.632)	0.403		0.163	0.965	2.602	2.511	110	0.089	-0.032	0.283		0.11	(-0.067, 0.28)	0.0222	0.023	111	1.1	0.025	0.198	(-0.144, 0.437)	0.157
Televisions
A1	Total Number: TVs in home	MEDIA	TV and Computers	Open	2.24	2.31	2.34	2.3		2.3	0.05	0.176	0.839	0.022	2.2	0.0081	0.974	(0.965, 0.981)	0.991	(0.988, 0.993)		112	0.932	0.935	0.004	0.027	0.205	(-0.938, 0.992)	0.63		0.977	1.007	0.992	0.999	111	0.069	0.027	0.361		0.983	(0.976, 0.988)	0.008	0.022	111	2.27	0.049	0.991	(0.988, 0.994)	0.984
TV_SIZE	Average TV size in inches	MEDIA	TV and Computers	24 to 60 inches	34.38	34.95	35.09	34.3		34.81	0.378	0.214	0.808	0.011	1.1	0.1078	0.919	(0.892, 0.94)	0.971	(0.961, 0.979)		107	0.747	0.575	0.013	-0.187	3.364	(-12.809, 12.436)	8.243		0.931	0.991	1	0.991	107	0.999	0.185	4.412		0.916	(0.882, 0.94)	0.1158	0.012	108	34.67	0.406	0.956	(0.937, 0.969)	0.922
TV_CBL	Number of TVs with Cable	MEDIA	TV and Computers	0 to 6	1.78	1.73	1.81	1.76		1.77	0.043	0.088	0.916	0.024	2.4	0.0096	0.95	(0.933, 0.964)	0.983	(0.977, 0.988)		104	0.933	0.864	0.014	0	0.231	(-1.092, 1.092)	0.713		0.966	0.982	1.003	0.985	103	0.145	0.042	0.574		0.942	(0.919, 0.959)	0.0087	0.022	104	1.75	0.039	0.97	(0.958, 0.979)	0.949
TV_DVD	Number of TVs with DVD	MEDIA	TV and Computers	0 to 6	1.63	1.62	1.66	1.74		1.64	0.02	0.043	0.958	0.012	1.2	0.0062	0.903	(0.872, 0.928)	0.965	(0.953, 0.975)		107	0.816	0.37	0.05	0.168	0.336	(-1.08, 1.416)	0.815		0.931	0.986	0.981	0.967	106	0.158	0.001	0.549		0.909	(0.873, 0.936)	0.0009	0.002	109	1.63	0.003	0.953	(0.932, 0.967)	0.918
TV_DVR	Number of TVs with DVR	MEDIA	TV and Computers	0 to 6	0.49	0.5	0.5	0.48		0.5	0.007	0.008	0.992	0.014	1.4	0.003	0.8	(0.742, 0.849)	0.923	(0.896, 0.944)		107	0.714	0.804	0.036	-0.009	0.196	(-1.198, 1.179)	0.776		0.944	0.804	0.997	0.801	104	0.115	-0.013	0.586		0.739	(0.646, 0.81)	0.0041	0.019	107	0.5	0.009	0.85	(0.785, 0.895)	0.759
TV_VG	Number: TVs with VG	MEDIA	VG and PED	0 to 6	0.88	0.92	0.92	0.88		0.9	0.024	0.105	0.901	0.026	2.6	0.007	0.912	(0.883, 0.935)	0.969	(0.958, 0.977)		105	0.776	0.678	0.033	-0.048	0.181	(-1.042, 0.947)	0.649		0.941	0.977	0.997	0.974	105	0.089	0	0.395		0.913	(0.878, 0.939)	0.0087	0.033	107	0.9	0.029	0.955	(0.935, 0.968)	0.919
Video Games
VG_NUM_T	Number: VG sytems (total)	MEDIA	VG and PED	Open	1.05	1.09	1.19	1.05		1.11	0.076	0.46	0.632	0.069	6.9	0.0434	0.675	(0.594, 0.748)	0.862	(0.815, 0.899)		113	0.563	0.798	0.026	-0.027	0.558	(-2.209, 2.156)	1.426		0.52	1.277	1.234	1.575	113	0.281	0.074	1.211		0.645	(0.531, 0.736)	0.0163	0.027	114	1.07	0.029	0.784	(0.693, 0.848)	0.664
VG_NUM	Number: VG system (types)	MEDIA	VG and PED	0 to 6	0.99	1.05	1.12	1.06		1.06	0.066	0.544	0.581	0.062	6.2	0.022	0.889	(0.855, 0.917)	0.96	(0.946, 0.971)		113	0.76	0.93	0.008	0.018	0.336	(-1.392, 1.428)	0.921		0.85	1.021	1.074	1.097	113	0.157	0.068	0.543		0.861	(0.808, 0.9)	0.0142	0.042	114	1.02	0.043	0.925	(0.894, 0.947)	0.867
VGAMES_NUM	Number: Video games	MEDIA	VG and PED	Open	8.02	8.61	9.42	10.74		8.68	0.707	0.471	0.625	0.081	8.1	0.292	0.829	(0.78, 0.871)	0.936	(0.914, 0.953)		113	0.701	0.192	0.156	2.292	5.195	(-20.03, 24.614)	14.578		0.896	0.911	1.003	0.914	113	2.594	0.796	7.885		0.812	(0.744, 0.864)	0.1747	0.051	114	8.31	0.423	0.897	(0.853, 0.927)	0.816
CHILD_VG_USE	Number: VG child allowed to use	MEDIA	VG and PED	0 to 6	0.73	0.79	0.83	0.82		0.79	0.051	0.424	0.655	0.065	6.5	0.0286	0.682	(0.601, 0.753)	0.865	(0.819, 0.901)		114	0.576	0.768	0.029	0.018	0.368	(-1.547, 1.582)	1.021		0.607	1.261	0.98	1.235	114	0.244	0.056	0.836		0.754	(0.669, 0.82)	0.0235	0.055	115	0.76	0.042	0.86	(0.801, 0.901)	0.766
CHILD_VG_USE_PER	Percent VG child allowed to use	MEDIA	VG and PED	0% to 100%	0.5	0.54	0.57	0.57		0.54	0.031	0.508	0.602	0.058	5.8	0.0171	0.698	(0.62, 0.766)	0.874	(0.83, 0.907)		114	0.694	0.691	0.032	0.016	0.167	(-0.72, 0.752)	0.481		0.798	0.957	0.888	0.85	114	0.151	0.039	0.464		0.752	(0.666, 0.819)	0.0145	0.051	115	0.52	0.026	0.859	(0.8, 0.9)	0.763
Computers
B1	Number: Computers in Home	MEDIA	TV and Computers	Open	2.17	2.2	2.16	2.21		2.18	0.024	0.035	0.966	0.011	1.1	0.0043	0.968	(0.957, 0.976)	0.989	(0.985, 0.992)		111	0.812	0.971	0.002	0.018	0.36	(-1.567, 1.603)	1.035		0.979	0.998	0.991	0.989	111	0.102	-0.006	0.417		0.975	(0.965, 0.982)	0.0047	0.012	112	2.19	0.026	0.987	(0.982, 0.991)	0.976
COMP_INTNET	Number: Computers with internet Access	MEDIA	TV and Computers	0 to 5	2.03	1.95	1.89	2.04		1.96	0.071	0.488	0.614	0.036	3.6	0.0272	0.852	(0.807, 0.89)	0.945	(0.926, 0.96)		106	0.874	0.536	0.031	0.009	0.217	(-1.02, 1.039)	0.673		0.946	0.998	0.86	0.858	107	0.161	-0.043	0.709		0.946	(0.924, 0.962)	0.0215	0.028	107	1.99	0.056	0.972	(0.961, 0.981)	0.944
CHILD_COMP_USE	Number: Computers in house child able to use	MEDIA	TV and Computers	0 to 5	1.23	1.17	1.18	1.27		1.2	0.029	0.139	0.87	0.024	2.4	0.0134	0.785	(0.725, 0.836)	0.916	(0.888, 0.939)		114	0.571	0.403	0.057	0.105	0.491	(-1.632, 1.842)	1.134		0.649	1.137	1.188	1.35	114	0.17	-0.017	0.694		0.728	(0.635, 0.8)	0.0178	0.032	115	1.2	0.038	0.843	(0.777, 0.889)	0.738
CHILD_COMP_USE_PER	Percent: Computers in house child able to use	MEDIA	TV and Computers	0% to 100%	0.61	0.57	0.59	0.56		0.59	0.208	0.27	0.766				0.838	(0.791, 0.878)	0.94	(0.919, 0.956)				0.82																0.806	(0.735, 0.859)						0.893	(0.848, 0.924)
Portable Electronic Devices
PED_NUM_TOT	Number: PEDs	MEDIA	VG and PED	0 to 63	1.66	1.89	1.78	1.68		1.78	0.112	0.497	0.609	0.063	6.3	0.0566	0.746	(0.678, 0.805)	0.898	(0.863, 0.925)		113	0.654	0.358	0.082	-0.195	0.761	(-2.965, 2.575)	1.809		0.82	0.965	0.935	0.902	113	0.524	0.067	1.55		0.774	(0.694, 0.836)	0.08	0.09	114	1.77	0.159	0.873	(0.82, 0.91)	0.791
PED_NUM	Number: PED types	MEDIA	VG and PED	0 to 7	1.27	1.35	1.34	1.3		1.32	0.044	0.209	0.812	0.034	3.4	0.0172	0.849	(0.804, 0.886)	0.944	(0.925, 0.959)		113	0.76	0.733	0.025	-0.035	0.407	(-1.444, 1.373)	0.92		0.944	0.942	0.92	0.867	113	0.26	0.035	0.728		0.882	(0.837, 0.916)	0.0228	0.045	114	1.31	0.059	0.937	(0.911, 0.956)	0.889
PEDGAMES_NUM	Number: PED games	MEDIA	VG and PED	Open	7.26	8.03	9.57	7.94		8.28	1.175	0.981	0.376	0.142	14.2	0.5705	0.764	(0.699, 0.82)	0.907	(0.875, 0.932)		113	0.775	0.961	0.007	0.389	4.088	(-16.575, 17.354)	11.079		0.96	0.953	0.847	0.807	113	3.627	1.432	10.463		0.907	(0.871, 0.934)	0.2632	0.071	114	7.64	0.542	0.951	(0.931, 0.966)	0.914
CHILD_PED_RM_CNT	Number: PED in child room	MEDIA	VG and PED	0 to 19	0.36	0.35	0.36	0.3		0.36	0.008	0.015	0.985	0.022	2.2	0.0044	0.675	(0.594, 0.747)	0.862	(0.814, 0.899)		114	0.449	0.553	0.114	-0.061	0.307	(-1.398, 1.275)	0.873		0.785	0.833	0.997	0.831	114	0.202	-0.008	0.679		0.629	(0.512, 0.724)	0.0058	0.029	115	0.36	0.01	0.772	(0.677, 0.84)	0.654
CHILD_PED_USE	Number: PED child allowed to use	MEDIA	VG and PED	0 to 7	0.97	0.94	0.98	0.98		0.96	0.022	0.067	0.936	0.023	2.3	0.0111	0.747	(0.679, 0.806)	0.899	(0.864, 0.926)		114	0.692	0.711	0.033	0.053	0.404	(-1.395, 1.501)	0.946		0.798	1.025	0.904	0.926	114	0.285	0.027	0.814		0.805	(0.734, 0.858)	0.0104	0.022	115	0.95	0.021	0.892	(0.846, 0.924)	0.817
CHILD_PED_USE_PER	Percent PED child allowed to use	MEDIA	VG and PED	0% to 100%	0.56	0.58	0.57	0.56		0.57	0.009	0.046	0.955	0.016	1.6	0.0045	0.745	(0.676, 0.804)	0.897	(0.862, 0.925)		114	0.6	0.783	0.02	-0.017	0.204	(-0.82, 0.786)	0.524		0.883	0.897	0.879	0.788	114	0.134	0.017	0.407		0.787	(0.71, 0.845)	0.0062	0.022	115	0.57	0.012	0.881	(0.831, 0.916)	0.792
Screen Time during Car Trips
CAR_TRIP_PED	Average score for all car trips	MEDIA	VG and PED	1 to 5 (Never to Always)	1.84	1.92	2.03			1.93	0.095	0.776	0.462	0.049	4.9	0.0441	0.783	(0.7, 0.851)	0.916	(0.875, 0.945)		0						(, )			0.876	0.974	0.94	0.915	36	0.282	0.078	0.546		0.837	(0.745, 0.897)	0.0264	0.03	34	1.88	0.057	0.911	(0.854, 0.946)	0.853
CAR_TRIP_PED_L	Long car trips (61 minute +)	MEDIA	VG and PED	1 to 5 (Never to Always)	2	2.45	2.47			2.3	0.264	2.219	0.113	0.114	11.4	0.1288	0.762	(0.668, 0.837)	0.906	(0.858, 0.939)		0						(, )			0.695	1.15	1.111	1.279	34	0.402	0.16	0.897		0.771	(0.644, 0.856)	0.1539	0.142	34	2.22	0.315	0.87	(0.784, 0.922)	0.8
CAR_TRIP_PED_S	Short car trips (30 minutes or less)	MEDIA	VG and PED	1 to 5 (Never to Always)	1.66	1.46	1.57			1.56	0.1	0.746	0.476	0.064	6.4	0.0566	0.681	(0.57, 0.775)	0.865	(0.799, 0.912)		0						(, )			0.79	1.054	0.896	0.944	35	0.302	0.017	0.725		0.78	(0.662, 0.86)	0.0797	0.091	34	1.56	0.141	0.876	(0.797, 0.925)	0.832
C5A	VG in Car (< 15 minutes)	MEDIA	VG and PED	1 to 5 (Never to Always)	1.52	1.32	1.43			1.42	0.1	0.688	0.504	0.071	7.1	0.0641	0.593	(0.464, 0.708)	0.814	(0.722, 0.879)		0						(, )			0.455	1.46	1.244	1.816	35	0.291	-0.013	0.856		0.605	(0.422, 0.74)	0.0906	0.1	34	1.42	0.142	0.754	(0.594, 0.851)	0.664
C5B	VG in Car (15 to 30 minutes)	MEDIA	VG and PED	1 to 5 (Never to Always)	1.76	1.61	1.72			1.7	0.078	0.353	0.703	0.046	4.6	0.0476	0.628	(0.505, 0.735)	0.835	(0.754, 0.893)		0						(, )			0.91	0.878	0.744	0.653	34	0.34	0.048	0.9		0.761	(0.633, 0.848)	0.0653	0.064	34	1.68	0.107	0.864	(0.775, 0.918)	0.799
C5C	VG in Car (31 to 60 minutes)	MEDIA	VG and PED	1 to 5 (Never to Always)	1.77	1.89	1.98			1.88	0.104	0.556	0.575	0.055	5.5	0.0663	0.595	(0.464, 0.711)	0.815	(0.722, 0.881)		0						(, )			0.956	0.762	0.71	0.541	34	0.389	0.058	0.995		0.68	(0.518, 0.796)	0.0542	0.047	34	1.83	0.085	0.81	(0.682, 0.886)	0.728
C5D	VG in Car (61 to 119 minutes)	MEDIA	VG and PED	1 to 5 (Never to Always)	1.88	2.26	2.33			2.15	0.244	2.236	0.111	0.113	11.3	0.14	0.67	(0.554, 0.769)	0.859	(0.788, 0.909)		0						(, )			0.652	1.096	1.108	1.215	34	0.427	0.155	0.996		0.672	(0.506, 0.79)	0.1567	0.132	34	2.07	0.273	0.804	(0.672, 0.882)	0.714
C5E	VG in Car (2 hours or more)	MEDIA	VG and PED	1 to 5 (Never to Always)	2.13	2.63	2.58			2.44	0.278	1.884	0.156	0.114	11.4	0.1249	0.798	(0.715, 0.863)	0.922	(0.883, 0.95)		0						(, )			0.705	1.189	1.107	1.316	34	0.397	0.165	0.936		0.812	(0.704, 0.883)	0.1607	0.15	34	2.38	0.357	0.896	(0.826, 0.938)	0.838
CAR_TRIP_TV	Average score for all car trips	MEDIA	TV and Computers	1 to 5 (Never to Always)	2.14	2.11	2.3			2.18	0.102	0.875	0.418	0.047	4.7	0.0513	0.745	(0.662, 0.814)	0.897	(0.855, 0.929)		0						(, )			0.886	0.913	0.928	0.847	70	0.365	0.089	0.783		0.778	(0.68, 0.848)	0.0108	0.01	70	2.12	0.021	0.875	(0.81, 0.918)	0.809
CAR_TRIP_TV_L	Long car trips (61 minute +)	MEDIA	TV and Computers	1 to 5	2.81	2.86	3.1			2.92	0.153	1.196	0.304	0.052	5.2	0.0809	0.72	(0.631, 0.795)	0.885	(0.837, 0.921)		0						(, )			1.039	0.807	0.773	0.624	65	0.473	0.197	1.005		0.842	(0.769, 0.894)	0.0164	0.011	65	2.84	0.031	0.914	(0.869, 0.944)	0.838
CAR_TRIP_TV_S	Short car trips (30 minutes or less)	MEDIA	TV and Computers	1 to 5 (Never to Always)	1.48	1.47	1.53			1.49	0.037	0.11	0.896	0.025	2.5	0.0126	0.888	(0.846, 0.921)	0.96	(0.943, 0.972)		0						(, )			0.888	1.022	1.026	1.049	65	0.179	0.015	0.543		0.871	(0.811, 0.913)	0.0024	0.005	65	1.47	0.007	0.931	(0.895, 0.955)	0.908
A5A	TV in Car (< 15 minutes)	MEDIA	TV and Computers	1 to 5 (Never to Always)	1.42	1.4	1.43			1.42	0.013	0.014	0.986	0.009	0.9	0.0054	0.833	(0.774, 0.881)	0.937	(0.911, 0.957)		0						(, )			0.894	0.964	1.006	0.97	64	0.188	-0.021	0.638		0.809	(0.723, 0.87)	0.0049	0.009	64	1.41	0.012	0.894	(0.839, 0.931)	0.861
A5B	TV in Car (15 to 30 minutes)	MEDIA	TV and Computers	1 to 5 (Never to Always)	1.52	1.51	1.61			1.55	0.057	0.221	0.802	0.037	3.7	0.0206	0.869	(0.821, 0.907)	0.952	(0.932, 0.967)		0						(, )			0.847	1.071	1.02	1.093	64	0.186	0.041	0.621		0.878	(0.821, 0.918)	0.0029	0.005	63	1.51	0.008	0.935	(0.902, 0.957)	0.908
A5C	TV in Car (31 to 60 minutes)	MEDIA	TV and Computers	1 to 5 (Never to Always)	1.88	1.8	2.03			1.9	0.115	0.635	0.531	0.061	6.1	0.0626	0.705	(0.614, 0.784)	0.878	(0.826, 0.916)		0						(, )			0.951	0.894	0.822	0.735	63	0.412	0.087	1.055		0.828	(0.749, 0.884)	0.0283	0.028	64	1.84	0.052	0.906	(0.856, 0.938)	0.85
A5D	TV in Car (61 to 119 minutes)	MEDIA	TV and Computers	1 to 5 (Never to Always)	2.41	2.37	2.77			2.52	0.22	2.075	0.128	0.087	8.7	0.1277	0.663	(0.563, 0.75)	0.855	(0.794, 0.9)		0						(, )			0.984	0.795	0.797	0.634	62	0.538	0.24	1.188		0.768	(0.667, 0.842)	0.0169	0.012	62	2.39	0.029	0.869	(0.8, 0.914)	0.782
A5E	TV in Car (2 hours or more)	MEDIA	TV and Computers	1 to 5 (Never to Always)	3.18	3.34	3.41			3.31	0.117	0.624	0.537	0.035	3.5	0.0526	0.798	(0.729, 0.855)	0.922	(0.89, 0.946)		0						(, )			1.052	0.858	0.79	0.677	65	0.355	0.159	0.926		0.904	(0.858, 0.936)	0.0515	0.035	65	3.26	0.115	0.95	(0.923, 0.967)	0.902
Yard
E2A	Size of yard	YARD	Yard	1 to 5 (small to large)	4.02	3.99	3.9	2.93		3.97	0.059	0.243	0.784	0.015	1.5	0.0253	0.814	(0.76, 0.86)	0.929	(0.905, 0.949)		98	0.204	0	0.216	-1.153	1.459	(-4.279, 1.973)	2.041		0.817	0.986	1.024	1.011	99	0.359	-0.084	0.907		0.799	(0.724, 0.856)	0.0081	0.005	101	4	0.019	0.888	(0.84, 0.922)	0.806
YARD_E2	Size of yard (include 0)	YARD	Yard	0 to 5	3.76	3.74	3.69	2.77		3.73	0.034	0.057	0.945	0.009	0.9	0.0123	0.869	(0.829, 0.902)	0.952	(0.936, 0.965)		109	0.308	0	0.211	-1.073	1.532	(-4.486, 2.339)	2.229		0.883	0.983	1.014	0.998	108	0.383	-0.055	0.954		0.861	(0.808, 0.9)	0.0054	0.004	109	3.75	0.015	0.925	(0.894, 0.947)	0.869
YARD_SIZE45	Size of yard 3 cat (45)	YARD	Yard	1 to 3	2.42	2.41	2.41	1.91		2.42	0.006	0.006	0.994	0.002	0.2	0.0024	0.818	(0.765, 0.862)	0.931	(0.907, 0.949)		109	0.227	0	0.164	-0.541	0.798	(-2.547, 1.464)	1.31		0.819	0.979	1.048	1.026	108	0.191	-0.018	0.578		0.791	(0.715, 0.848)	0.0029	0.003	109	2.42	0.007	0.883	(0.834, 0.918)	0.802
YARD_SIZE5	Size of yard 3 cat (5)	YARD	Yard	1 to 3	2.34	2.31	2.25	1.73		2.3	0.046	0.43	0.651	0.02	2	0.0189	0.831	(0.782, 0.873)	0.937	(0.915, 0.954)		109	0.207	0	0.204	-0.624	0.789	(-2.409, 1.161)	1.166		0.831	1.013	1.021	1.034	108	0.176	-0.065	0.532		0.832	(0.77, 0.879)	0.0109	0.011	109	2.33	0.027	0.908	(0.87, 0.935)	0.842
NAT_ELEM	Number: Natural Elements	YARD	Yard	0 to 15	7.83	7.96	8.22	6.14		8	0.2	0.632	0.532	0.025	2.5	0.0749	0.86	(0.818, 0.895)	0.948	(0.931, 0.962)		113	0.415	0	0.183	-1.912	2.584	(-7.219, 3.395)	3.466		0.869	1.021	0.984	1.005	113	0.799	0.226	1.77		0.885	(0.841, 0.918)	0.0366	0.012	114	7.9	0.098	0.939	(0.914, 0.957)	0.887
E4	Rating of Yard space for vigorous PA	YARD	Yard	1 to 6 (None to A Lot)	4.71	4.79	4.75	4.46		4.75	0.04	0.1	0.905	0.008	0.8	0.0179	0.796	(0.738, 0.845)	0.921	(0.894, 0.942)		112	0.485	0.064	0.049	-0.348	0.973	(-2.975, 2.279)	1.716		0.901	0.964	0.882	0.851	112	0.404	0.017	1.082		0.862	(0.81, 0.901)	0.0252	0.012	113	4.75	0.056	0.926	(0.895, 0.948)	0.869
E5	Amount of Portable Equipment scattered in yard	YARD	Yard	1 to 6 (None to A Lot)	2.67	2.7	2.88	2.18		2.75	0.117	0.628	0.534	0.042	4.2	0.062	0.719	(0.645, 0.783)	0.885	(0.845, 0.915)		112	0.455	0.01	0.149	-0.554	1.125	(-3.586, 2.479)	1.98		0.796	0.949	0.933	0.886	112	0.666	0.102	1.484		0.745	(0.657, 0.813)	0.0112	0.008	113	2.68	0.021	0.854	(0.793, 0.897)	0.756
E6	How many Dogs	YARD	Yard	Open	0.56	0.56	0.63	0.56		0.58	0.043	0.341	0.711	0.074	7.4	0.0196	0.795	(0.737, 0.845)	0.921	(0.894, 0.942)		109	0.967	0.999	0	-0.037	0.037	(-0.407, 0.334)	0.242		0.964	1.02	0.778	0.793	111	0.064	0.057	0.566		0.982	(0.975, 0.988)	0.0008	0.003	112	0.56	0.002	0.991	(0.987, 0.994)	0.983
E7	How often child play outside with dog	YARD	Yard	1 to 5 (Never to Very Often)	2.52	2.46	2.52			2.5	0.034	0.05	0.951	0.014	1.4	0.0117	0.879	(0.837, 0.913)	0.956	(0.939, 0.969)		0						(, )			0.912	0.989	0.987	0.976	71	0.278	0.015	0.786		0.892	(0.842, 0.927)	0.0149	0.017	72	2.49	0.043	0.943	(0.914, 0.962)	0.902
Summary information about summary/derrvied variables																total number of derived variables =	75					total number of derived variables =	57
																derived variables with ICC<0.6 =	9					derived variables with r<0.5 =	20
																% of derived variables with ICC>0.6 =	0.88					% of derived variables with r>0.5 =	0.649123
																average =	0.76416					average =	0.571123
																min =	0.237					min =	-0.124
																max =	0.974					max =	0.967
Remaining Original Variables
Adult Exercise Equipment
D1A_2	Adult Bicycle	EQUIPMENT	Adult	Open	1.08	1.21	1.16	1.26		1.15	0.063	0.369	0.692	0.055	5.5	0.0153	0.941	(0.922, 0.956)	0.98	(0.972, 0.985)		109	0.908	0.722	0.031	0.073	0.183	(-1.049, 1.196)	0.733		0.968	0.988	0.979	0.968	110	0.103	0.018	0.474		0.952	(0.933, 0.966)	0.0214	0.077	110	1.14	0.088	0.976	(0.965, 0.983)	0.957
D1B_2	Bicycle Trailer	EQUIPMENT	Adult	Open	0.17	0.18	0.16	0.11		0.17	0.01	0.068	0.934	0.057	5.7	0.0046	0.773	(0.71, 0.826)	0.911	(0.88, 0.935)		112	0.668	0.179	0.318	-0.08	0.08	(-0.677, 0.516)	0.389		0.772	0.902	1.135	1.023	112	0.048	-0.006	0.322		0.68	(0.574, 0.763)	0.0035	0.042	112	0.17	0.007	0.809	(0.73, 0.866)	0.697
D1C_2	Exercise/Yoga Mat	EQUIPMENT	Adult	Open	0.94	0.91	0.77	0.5		0.87	0.092	0.338	0.713	0.106	10.6	0.0402	0.811	(0.757, 0.857)	0.928	(0.903, 0.947)		110	0.916	0.051	0.412	-0.445	0.464	(-2.258, 1.367)	1.183		1.01	0.981	0.858	0.842	110	0.16	-0.118	1.176		0.989	(0.984, 0.992)	0.0102	0.025	111	0.93	0.024	0.994	(0.992, 0.996)	0.991
D1D_2	Jogging Stroller	EQUIPMENT	Adult	Open	0.31	0.3	0.33	0.33		0.32	0.016	0.108	0.898	0.052	5.2	0.003	0.966	(0.955, 0.975)	0.989	(0.985, 0.992)		110	0.885	0.729	0.055	0.027	0.064	(-0.467, 0.521)	0.322		0.944	1.028	1.016	1.045	111	0.018	0.006	0.167		0.965	(0.951, 0.975)	0.0014	0.026	111	0.31	0.008	0.982	(0.975, 0.987)	0.97
D1E_2	Roller/Inline Skates	EQUIPMENT	Adult	Open	0.55	0.62	0.58	0.16		0.58	0.034	0.159	0.853	0.058	5.8	0.0132	0.847	(0.801, 0.884)	0.943	(0.923, 0.958)		109	0.386	0	0.833	-0.45	0.523	(-2.208, 1.309)	1.149		0.951	0.887	0.962	0.853	109	0.183	0.024	0.611		0.83	(0.767, 0.877)	0.0183	0.08	109	0.59	0.047	0.907	(0.868, 0.935)	0.843
D1F_2	Golf Clubs (adult)	EQUIPMENT	Adult	Open	1.34	1.31	1.26	0.97		1.3	0.039	0.003	0.997	0.03	3	0.0039	0.99	(0.987, 0.993)	0.997	(0.996, 0.998)		111	0.306	0.695	0.211	0.261	0.712	(-4.071, 4.594)	2.829		0.997	0.994	0.998	0.992	113	0.174	-0.109	1.314		0.99	(0.985, 0.993)	0.0024	0.018	114	1.32	0.024	0.995	(0.993, 0.996)	0.991
D1G_2	Stationary Exercise Equipment	EQUIPMENT	Adult	Open	0.34	0.46	0.4	0.45		0.4	0.062	0.96	0.384	0.153	15.3	0.0287	0.784	(0.723, 0.835)	0.916	(0.887, 0.938)		111	0.447	0.867	0.028	0	0.252	(-2.098, 2.098)	1.37		0.864	0.872	1.02	0.89	111	0.084	0.03	0.554		0.705	(0.605, 0.782)	0.0406	0.217	110	0.4	0.087	0.827	(0.754, 0.878)	0.753
D1H_2	Weight Lifting Equipment	EQUIPMENT	Adult	Open	1.82	1.98	2.05	3.11		1.95	0.121	0.178	0.837	0.062	6.2	0.0512	0.82	(0.768, 0.864)	0.932	(0.909, 0.95)		111	0.35	0.045	0.314	1.126	2.514	(-11.683, 13.935)	8.365		0.826	0.946	1.079	1.02	112	0.772	0.164	2.244		0.773	(0.692, 0.834)	0.0494	0.061	112	1.9	0.117	0.872	(0.818, 0.91)	0.781
D1I_2	Workout DVDs/Videos	EQUIPMENT	Adult	Open	3.21	3.5	3.34	1.75		3.35	0.146	0.108	0.898	0.044	4.4	0.0516	0.876	(0.837, 0.907)	0.955	(0.939, 0.967)		111	0.703	0.004	0.471	-1.865	2.405	(-9.338, 5.608)	4.88		0.985	0.905	0.93	0.842	110	1.028	0.1	2.912		0.886	(0.841, 0.918)	0.0728	0.062	111	3.35	0.206	0.939	(0.914, 0.957)	0.891
D1J_2	Exercise Ball	EQUIPMENT	Adult	Open	0.5	0.47	0.48	0.44		0.48	0.014	0.065	0.937	0.029	2.9	0.0054	0.844	(0.798, 0.883)	0.942	(0.922, 0.958)		111	0.744	0.672	0.052	-0.045	0.207	(-0.937, 0.847)	0.582		0.829	1.024	1.037	1.061	110	0.07	-0.009	0.393		0.841	(0.781, 0.885)	0.0075	0.039	110	0.48	0.019	0.914	(0.877, 0.939)	0.849
D1K_2	Skis	EQUIPMENT	Adult	Open	0.21	0.28	0.25	0.17		0.25	0.033	0.268	0.765	0.134	13.4	0.013	0.844	(0.798, 0.883)	0.942	(0.922, 0.958)		114	0.462	0.198	0.349	-0.114	0.219	(-1.488, 1.26)	0.897		0.831	0.974	1.108	1.08	114	0.088	0.017	0.45		0.786	(0.709, 0.844)	0.0183	0.189	115	0.25	0.046	0.88	(0.83, 0.915)	0.81
D1L_2	Canoe/Kayak	EQUIPMENT	Adult	Open	0.15	0.13	0.14	0.08		0.14	0.01	0.038	0.963	0.072	7.2	0.0051	0.747	(0.679, 0.806)	0.899	(0.864, 0.926)		114	0.767	0.459	0.339	-0.044	0.079	(-0.703, 0.615)	0.43		0.993	0.715	0.991	0.709	113	0.038	-0.026	0.449		0.661	(0.551, 0.748)	0.0072	0.102	114	0.14	0.014	0.796	(0.71, 0.856)	0.711
D1M_2	Racquets	EQUIPMENT	Adult	Open	1.93	1.99	1.93	1.14		1.95	0.036	0.031	0.969	0.018	1.8	0.0129	0.872	(0.832, 0.904)	0.953	(0.937, 0.966)		110	0.544	0.002	0.386	-0.909	1.291	(-4.715, 2.897)	2.486		1.001	0.889	0.938	0.834	110	0.424	0.009	1.304		0.882	(0.836, 0.915)	0.0158	0.023	111	1.96	0.044	0.937	(0.911, 0.956)	0.89
D1N_2	Hockey/Lacrosse Equipment	EQUIPMENT	Adult	N/A														(, )		(, )								(, )													(, )							(, )
D1O_2	Baseball/Softball Equipment	EQUIPMENT	Adult	N/A														(, )		(, )								(, )													(, )							(, )
D1A_4	Adult Bicycle	EQUIPMENT	Adult	1 to 4 (EASY to HARD)	1.57	1.41	1.38	2.05		1.45	0.102	1.253	0.288	0.07	7	0.069	0.547	(0.423, 0.661)	0.784	(0.687, 0.854)		68	0.384	0	0.262	0.75	0.838	(-1.235, 2.735)	1.297		0.851	0.737	0.793	0.585	66	0.33	-0.146	0.91		0.577	(0.411, 0.706)	0.0776	0.077	68	1.49	0.115	0.732	(0.582, 0.828)	0.628
D1B_4	Bicycle Trailer	EQUIPMENT	Adult	1 to 4 (EASY to HARD)	1.55	1.5	1.72	2.14		1.59	0.117	0.307	0.737	0.073	7.3	0.0617	0.72	(0.535, 0.855)	0.885	(0.775, 0.946)		12	-0.135	0.06	0.25	1.167	1.333	(-1.317, 3.651)	1.622		0.621	1.214	1.178	1.43	16	0.286	0.004	0.767		0.71	(0.434, 0.865)	0.0187	0.023	17	1.525	0.035	0.83	(0.606, 0.928)	0.754
D1C_4	Exercise/Yoga Mat	EQUIPMENT	Adult	1 to 4 (EASY to HARD)	1.25	1.32	1.25	1.47		1.27	0.042	0.224	0.799	0.033	3.3	0.0228	0.711	(0.602, 0.801)	0.881	(0.82, 0.924)		30	0.117	0.309	0.076	0.333	0.4	(-1.061, 1.727)	0.91		1.27	0.717	0.557	0.399	51	0.126	-0.047	0.595		0.915	(0.863, 0.947)	0.0287	0.042	54	1.28	0.053	0.955	(0.927, 0.973)	0.911
D1D_4	Jogging Stroller	EQUIPMENT	Adult	1 to 4 (EASY to HARD)	1.22	1.03	1.12	1.62		1.12	0.096	1.82	0.167	0.085	8.5	0.0848	0.212	(0.014, 0.436)	0.447	(0.041, 0.699)		30	0.129	0	0.315	0.467	0.467	(-0.965, 1.898)	0.935		0.579	0.433	0.821	0.355	32	0.144	-0.041	0.631		0.147	(-0.184, 0.448)	0.1199	0.12	32	1.13	0.135	0.256	(-0.45, 0.619)	0.25
D1E_4	Roller/Inline Skates	EQUIPMENT	Adult	1 to 4 (EASY to HARD)	1.57	1.59	1.54	2.5		1.57	0.027	0.038	0.963	0.017	1.7	0.0214	0.363	(0.196, 0.533)	0.631	(0.422, 0.774)		10	0.478	0.002	0.314	0.7	0.7	(-1.376, 2.776)	1.356		1.012	0.519	0.505	0.262	36	0.497	-0.01	1.205		0.453	(0.21, 0.644)	0.0093	0.007	39	1.58	0.012	0.624	(0.347, 0.784)	0.525
D1F_4	Golf Clubs (adult)	EQUIPMENT	Adult	1 to 4 (EASY to HARD)	1.44	1.32	1.44	2.24		1.4	0.068	0.313	0.732	0.048	4.8	0.0365	0.71	(0.573, 0.819)	0.88	(0.801, 0.932)		31	0.068	0	0.362	0.968	1.097	(-1.266, 3.202)	1.459		1.047	0.708	0.831	0.588	36	0.244	0	0.686		0.709	(0.521, 0.832)	0.0437	0.059	36	1.38	0.081	0.83	(0.685, 0.908)	0.741
D1G_4	Stationary Exercise Equipment	EQUIPMENT	Adult	1 to 4 (EASY to HARD)	1.18	1.18	1.24	1.71		1.2	0.037	0.152	0.86	0.031	3.1	0.0226	0.627	(0.469, 0.76)	0.834	(0.726, 0.905)		34	0.149	0.001	0.259	0.588	0.706	(-1.576, 2.752)	1.413		0.848	1.021	0.692	0.707	35	0.086	0.03	0.592		0.809	(0.673, 0.892)	0.004	0.006	36	1.18	0.007	0.894	(0.804, 0.943)	0.866
D1H_4	Weight Lifting Equipment	EQUIPMENT	Adult	1 to 4 (EASY to HARD)	1.43	1.32	1.34	1.52		1.36	0.062	0.383	0.682	0.045	4.5	0.0269	0.81	(0.738, 0.868)	0.928	(0.894, 0.952)		47	0.409	0.175	0.099	0.149	0.447	(-1.584, 1.882)	1.132		0.83	0.986	1.085	1.07	51	0.156	-0.012	0.541		0.775	(0.666, 0.852)	0.0358	0.06	52	1.37	0.082	0.873	(0.8, 0.92)	0.818
D1I_4	Workout DVDs/Videos	EQUIPMENT	Adult	1 to 4 (EASY to HARD)	1.33	1.29	1.22	1.61		1.28	0.055	0.493	0.611	0.043	4.3	0.0323	0.65	(0.543, 0.743)	0.848	(0.781, 0.896)		36	0.633	0.015	0.158	0.306	0.417	(-0.918, 1.529)	0.799		1.045	0.767	0.721	0.553	63	0.165	-0.027	0.64		0.774	(0.671, 0.848)	0.0181	0.023	64	1.31	0.031	0.873	(0.803, 0.918)	0.801
D1J_4	Exercise Ball	EQUIPMENT	Adult	1 to 4 (EASY to HARD)	1.6	1.43	1.38	1.68		1.47	0.115	0.991	0.374	0.078	7.8	0.0396	0.881	(0.826, 0.922)	0.957	(0.935, 0.972)		34	0.353	0.161	0.115	0.353	0.647	(-1.744, 2.45)	1.369		0.895	1.031	0.982	1.012	47	0.15	-0.064	0.49		0.911	(0.856, 0.946)	0.041	0.079	46	1.51	0.119	0.954	(0.923, 0.972)	0.923
D1K_4	Skis	EQUIPMENT	Adult	1 to 4 (EASY to HARD)	2.33	2.29	2.29	3.15		2.3	0.025	0.005	0.995	0.011	1.1	0.0104	0.833	(0.685, 0.926)	0.937	(0.867, 0.974)		8	-0.134	0.063	0.223	0.5	1.5	(-2.813, 3.813)	2.164		0.947	0.948	0.907	0.859	13	0.363	-0.002	0.949		0.884	(0.73, 0.953)	0.0113	0.012	13	2.31	0.028	0.939	(0.844, 0.976)	0.898
D1L_4	Canoe/Kayak	EQUIPMENT	Adult	1 to 4 (EASY to HARD)	1.55	1.78	1.7	2.14		1.67	0.118	0.135	0.874	0.071	7.1	0.042	0.874	(0.713, 0.958)	0.954	(0.882, 0.986)		5	0.559	0.475	0.132	0.8	0.8	(-0.84, 2.44)	1.071		0.895	1.022	1	1.022	9	0.222	0.148	0.59		0.881	(0.634, 0.966)	0.0583	0.099	9	1.66	0.164	0.937	(0.776, 0.983)	0.915
D1M_4	Racquets	EQUIPMENT	Adult	1 to 4 (EASY to HARD)	1.29	1.36	1.47	2.05		1.37	0.088	1.296	0.276	0.064	6.4	0.0605	0.53	(0.401, 0.65)	0.772	(0.667, 0.848)		35	0.273	0	0.287	0.714	0.829	(-1.221, 2.649)	1.264		0.424	1.515	0.985	1.492	59	0.262	0.062	0.712		0.659	(0.51, 0.77)	0.0311	0.034	60	1.33	0.045	0.795	(0.676, 0.87)	0.643
D1N_4	Hockey/Lacrosse Equipment	EQUIPMENT	Adult	1 to 4 (EASY to HARD)	1.25	1.09	1.25	2		1.2	0.094	0.913	0.407	0.079	7.9	0.0776	0.32	(0.093, 0.558)	0.586	(0.236, 0.791)		7	-0.194	0	0.418	1.286	1.286	(-0.895, 3.467)	1.424		0.221	0.673	3.665	2.467	18	0.199	-0.011	0.648		0.009	(-0.355, 0.373)	0.0951	0.099	19	1.17	0.115	0.018	(-1.102, 0.543)	0.149
D1O_4	Baseball/Softball Equipment	EQUIPMENT	Adult	1 to 4 (EASY to HARD)	1.34	1.39	1.44	2.05		1.39	0.049	0.346	0.708	0.035	3.5	0.0326	0.554	(0.433, 0.665)	0.788	(0.696, 0.856)		15	-0.315	0	0.271	0.8	1.333	(-2.088, 3.688)	1.886		0.757	0.835	0.915	0.764	53	0.31	0.007	0.773		0.577	(0.412, 0.705)	0.0246	0.027	52	1.36	0.037	0.732	(0.583, 0.827)	0.632
D1A_3	Adult Bicycle	EQUIPMENT	Adult	1 to 4 (GOOD to BROKEN)	1.37	1.29	1.24	1.22		1.3	0.067	0.843	0.432	0.051	5.1	0.0279	0.825	(0.76, 0.877)	0.934	(0.905, 0.955)		68	0.267	0.441	0.043	-0.074	0.368	(-1.523, 1.376)	0.946		1.012	0.86	0.886	0.761	68	0.102	-0.083	0.432		0.88	(0.82, 0.921)	0.0237	0.043	69	1.33	0.057	0.936	(0.901, 0.959)	0.87
D1B_3	Bicycle Trailer	EQUIPMENT	Adult	1 to 4 (GOOD to BROKEN)	1	1.14	1	1		1.05	0.082	1.737	0.185	0.079	7.9	0.0405	0.758	(0.601, 0.871)	0.904	(0.819, 0.953)		12		0.11	0.094	0	0	(0, 0)	0						16	0.021	-0.021	0.107		1	(1, 1)	0.0497	0.094	16	1.07	0.101	1	(1, 1)
D1C_3	Exercise/Yoga Mat	EQUIPMENT	Adult	1 to 4 (GOOD to BROKEN)	1.03	1	1	1		1.01	0.019	1.897	0.153	0.019	1.9	0.0199	-0.066	(-0.181, 0.082)	-0.228	(-0.852, 0.211)		30		1	0	0	0	(0, 0)	0						53	0.025	-0.025	0.164		-0.101	(-0.336, 0.146)	0.0243	0.023	53	1.02	0.024	-0.224	(-1.01, 0.255)
D1D_3	Jogging Stroller	EQUIPMENT	Adult	1 to 4 (GOOD to BROKEN)	1.03	1.03	1.03	1.03		1.03	0.001	0.002	0.998	0.001	0.1	0	1	(1, 1)	1	(1, 1)		31		0.953	0.002	-0.032	0.032	(-0.384, 0.32)	0.23		1	1	1	1	33	0	0	0		1	(1, 1)	0	0.001	33	1.03	0.001	1	(1, 1)	1
D1E_3	Roller/Inline Skates	EQUIPMENT	Adult	1 to 4 (GOOD to BROKEN)	1.13	1.07	1.05	1		1.08	0.04	0.608	0.546	0.037	3.7	0.022	0.699	(0.578, 0.799)	0.875	(0.804, 0.923)		10		0.548	0.045	0	0	(0, 0)	0		-0.022	-16.941	1.268	-21.479	38	0.061	0.008	0.319		0.737	(0.586, 0.839)	0.0232	0.039	41	1.1	0.042	0.849	(0.739, 0.912)	0.371
D1F_3	Golf Clubs (adult)	EQUIPMENT	Adult	1 to 4 (GOOD to BROKEN)	1.05	1.05	1.03	1.03		1.04	0.013	0.134	0.875	0.012	1.2	0.0063	0.75	(0.63, 0.843)	0.9	(0.836, 0.942)		31	0.695	0.559	0.018	-0.032	0.032	(-0.384, 0.32)	0.23		0.486	1.435	1.435	2.06	35	0.019	0	0.143		0.689	(0.499, 0.816)	0.0022	0.004	36	1.05	0.004	0.816	(0.666, 0.898)	0.697
D1G_3	Stationary Exercise Equipment	EQUIPMENT	Adult	1 to 4 (GOOD to BROKEN)	1.18	1.13	1.11	1.17		1.14	0.037	0.329	0.72	0.032	3.2	0.023	0.609	(0.449, 0.745)	0.824	(0.71, 0.898)		35	-0.097	0.684	0.024	-0.029	0.257	(-1.239, 1.182)	0.791		1.03	0.901	0.499	0.45	35	0.077	-0.039	0.415		0.916	(0.85, 0.953)	0.0227	0.031	35	1.15	0.036	0.956	(0.919, 0.976)	0.928
D1H_3	Weight Lifting Equipment	EQUIPMENT	Adult	1 to 4 (GOOD to BROKEN)	1.04	1	1	1.03		1.01	0.025	1.659	0.193	0.025	2.5	0.0244	0.082	(-0.045, 0.229)	0.211	(-0.149, 0.472)		48		0.282	0.022	0.042	0.042	(-0.354, 0.437)	0.258						55	0.024	-0.024	0.185		-0.157	(-0.369, 0.07)	0.0299	0.031	55	1.02	0.031	-0.373	(-1.169, 0.131)
D1I_3	Workout DVDs/Videos	EQUIPMENT	Adult	1 to 4 (GOOD to BROKEN)	1.01	1.03	1.01	1		1.02	0.009	0.197	0.822	0.009	0.9	0.0067	0.42	(0.287, 0.551)	0.685	(0.547, 0.786)		36		0.334	0.02	0	0	(0, 0)	0						64	0.01	0.01	0.107		0.09	(-0.13, 0.303)	0.0084	0.011	64	1.02	0.011	0.166	(-0.298, 0.465)
D1J_3	Exercise Ball	EQUIPMENT	Adult	1 to 4 (GOOD to BROKEN)	1.3	1.2	1.19	1.19		1.23	0.062	0.658	0.519	0.051	5.1	0.0277	0.802	(0.719, 0.868)	0.924	(0.885, 0.952)		33	0.159	0.907	0.008	-0.091	0.273	(-1.327, 1.145)	0.807		0.974	0.807	0.941	0.759	46	0.115	-0.015	0.42		0.765	(0.636, 0.852)	0.0313	0.056	45	1.25	0.07	0.867	(0.777, 0.92)	0.786
D1K_3	Skis	EQUIPMENT	Adult	1 to 4 (GOOD to BROKEN)	1.27	1.41	1.36	1.15		1.35	0.073	0.106	0.899	0.054	5.4	0.0203	0.923	(0.846, 0.967)	0.973	(0.943, 0.989)		8		0.39	0.142	-0.5	0.5	(-2.595, 1.595)	1.368		0.887	0.999	1.07	1.069	13	0.103	0.052	0.411		0.891	(0.744, 0.956)	0.0284	0.077	13	1.34	0.103	0.942	(0.853, 0.978)	0.886
D1L_3	Canoe/Kayak	EQUIPMENT	Adult	1 to 4 (GOOD to BROKEN)	1.18	1.22	1.2	1.14		1.2	0.02	0.023	0.978	0.017	1.7	0	1	(1, 1)	1	(1, 1)		5		0.706	0.047	0	0	(0, 0)	0		1	1	1	1	9	0	0	0		1	(1, 1)	0	0.024	9	1.2	0.029	1	(1, 1)	1
D1M_3	Racquets	EQUIPMENT	Adult	1 to 4 (GOOD to BROKEN)	1.12	1.12	1.11	1		1.11	0.006	0.026	0.975	0.006	0.6	0.0039	0.611	(0.492, 0.716)	0.825	(0.744, 0.883)		35		0.044	0.079	-0.114	0.114	(-0.747, 0.518)	0.413		0.432	1.092	1.726	1.885	62	0.064	0	0.316		0.448	(0.247, 0.612)	0.0008	0.001	63	1.12	0.001	0.619	(0.396, 0.76)	0.472
D1N_3	Hockey/Lacrosse Equipment	EQUIPMENT	Adult	1 to 4 (GOOD to BROKEN)	1.05	1.05	1.05	1.1		1.05	0.001	0.001	0.999	0.001	0.1	0.0012	0.177	(-0.048, 0.445)	0.391	(-0.161, 0.706)		7		0.564	0.034	-0.143	0.143	(-0.884, 0.598)	0.484		0.004	-16	-16	256	18	0.078	0	0.302		-0.219	(-0.555, 0.183)	0	0	17	1.05	0	-0.56	(-2.499, 0.309)	-0.063
D1O_3	Baseball/Softball Equipment	EQUIPMENT	Adult	1 to 4 (GOOD to BROKEN)	1.13	1.07	1.08	1		1.09	0.032	0.519	0.596	0.029	2.9	0.0242	0.422	(0.29, 0.552)	0.687	(0.55, 0.787)		14		0.428	0.047	0	0	(0, 0)	0		0.81	0.547	1.058	0.579	50	0.053	-0.053	0.429		0.313	(0.1, 0.5)	0.032	0.038	50	1.1	0.042	0.477	(0.181, 0.666)	0.443
Child Fixed Play Equipment
D3A_3	Basketball Hoop (fullsize)	EQUIPMENT	Fixed	1 to 4 (EASY to HARD)	1.27	1.36	1.28	1.24		1.3	0.052	0.088	0.916	0.04	4	0.0334	0.581	(0.398, 0.739)	0.806	(0.665, 0.895)		15	0.89	0.614	0.067	-0.133	0.133	(-1.145, 0.879)	0.661		0.634	0.975	1.241	1.209	18	0.247	-0.168	0.831		0.555	(0.259, 0.757)	0.0432	0.051	17	1.32	0.067	0.714	(0.411, 0.861)	0.618
D3B_3	Climbing Structure	EQUIPMENT	Fixed	1 to 4 (EASY to HARD)	1.08	1.1	1.05	1.13		1.08	0.026	0.354	0.703	0.024	2.4	0.0196	0.414	(0.238, 0.586)	0.68	(0.484, 0.809)		33	-0.045	0.661	0.018	-0.03	0.091	(-0.627, 0.567)	0.39		-6.122	-0.103	-0.091	0.009	32	0.083	-0.042	0.362		0.602	(0.379, 0.759)	0.0139	0.017	33	1.09	0.018	0.751	(0.549, 0.863)	0.633
D3C_3	Playhouse	EQUIPMENT	Fixed	1 to 4 (EASY to HARD)	1.21	1.14	1.11	1.16		1.15	0.05	0.256	0.775	0.043	4.3	0.0177	0.875	(0.802, 0.926)	0.954	(0.924, 0.974)		25	-0.075	0.87	0.014	0.04	0.2	(-1.015, 1.095)	0.689		0.959	0.967	1.021	0.987	33	0.081	-0.081	0.342		0.889	(0.801, 0.939)	0.0179	0.043	34	1.17	0.051	0.941	(0.889, 0.969)	0.927
D3D_3	Pool In Yard	EQUIPMENT	Fixed	1 to 4 (EASY to HARD)	2.8	3	1.5	2		2.43	0.814	1.371	0.298	0.335	33.5	0.661	0.341	(-0.129, 0.839)	0.608	(-0.523, 0.94)		0		0.539	0.283			(, )			-1.633	-0.5	-0.612	0.306	3	0.722	0.056	1.5		0.769	(0.017, 0.972)	0.1148	0.049	4	2.9	0.141	0.869	(0.034, 0.986)	0.816
D3E_3	Sandbox	EQUIPMENT	Fixed	1 to 4 (EASY to HARD)	1.3	1.3	1.34	1		1.31	0.024	0.035	0.966	0.019	1.9	0.0108	0.802	(0.697, 0.88)	0.924	(0.874, 0.957)		20		0.116	0.186	-0.25	0.25	(-1.654, 1.154)	0.917		0.752	0.948	1.226	1.162	32	0.144	0	0.592		0.671	(0.453, 0.814)	0.0018	0.003	32	1.3	0.004	0.803	(0.624, 0.897)	0.713
D3F_3	Slide	EQUIPMENT	Fixed	1 to 4 (EASY to HARD)	1.08	1.05	1.07	1.15		1.07	0.017	0.099	0.906	0.016	1.6	0.0127	0.409	(0.237, 0.576)	0.674	(0.483, 0.803)		38	-0.048	0.169	0.067	0.053	0.105	(-0.583, 0.689)	0.415		-15.68	-0.045	-0.044	0.002	41	0.056	-0.024	0.353		0.9	(0.831, 0.942)	0.0176	0.022	42	1.06	0.023	0.947	(0.908, 0.97)	0.698
D3G_3	Swing	EQUIPMENT	Fixed	1 to 4 (EASY to HARD)	1.2	1.18	1.28	1.23		1.22	0.05	0.238	0.788	0.041	4.1	0.0288	0.672	(0.542, 0.781)	0.86	(0.78, 0.915)		42	0.704	0.731	0.029	0.095	0.143	(-0.948, 1.139)	0.681		0.792	1.007	0.919	0.925	43	0.124	0.016	0.617		0.811	(0.692, 0.888)	0.0074	0.011	43	1.19	0.013	0.896	(0.818, 0.94)	0.798
D3H_3	Trampoline	EQUIPMENT	Fixed	1 to 4 (EASY to HARD)	1.25	1.32	1.38	1.31		1.31	0.063	0.092	0.912	0.048	4.8	0.0176	0.921	(0.854, 0.961)	0.972	(0.946, 0.987)		11	0.671	0.991	0.002	-0.273	0.273	(-2.046, 1.5)	1.158		0.953	1.026	0.981	1.006	14	0.097	0.046	0.398		0.946	(0.88, 0.976)	0.0131	0.036	15	1.28	0.047	0.972	(0.936, 0.988)	0.978
D3A_2	Basketball Hoop (fullsize)	EQUIPMENT	Fixed	1 to 4 (GOOD to BROKEN)	1.37	1.25	1.32	1.2		1.31	0.06	0.134	0.875	0.046	4.6	0.0274	0.795	(0.679, 0.88)	0.921	(0.864, 0.957)		17	0.586	0.825	0.029	-0.059	0.294	(-1.524, 1.406)	0.957		0.971	0.898	0.991	0.89	19	0.141	-0.141	0.543		0.746	(0.547, 0.865)	0.0385	0.065	18	1.31	0.085	0.855	(0.708, 0.928)	0.873
D3B_2	Climbing Structure	EQUIPMENT	Fixed	1 to 4 (GOOD to BROKEN)	1.1	1.1	1.03	1.02		1.08	0.044	0.846	0.432	0.041	4.1	0.0293	0.549	(0.386, 0.695)	0.785	(0.654, 0.872)		34		0.172	0.052	-0.118	0.118	(-0.759, 0.523)	0.419		0.406	1.873	1.173	2.197	33	0.071	-0.051	0.335		0.727	(0.555, 0.84)	0.0012	0.002	34	1.1	0.002	0.842	(0.714, 0.913)	0.76
D3C_2	Playhouse	EQUIPMENT	Fixed	1 to 4 (GOOD to BROKEN)	1.11	1.06	1.06	1.1		1.07	0.028	0.277	0.759	0.026	2.6	0.0218	0.404	(0.216, 0.59)	0.671	(0.452, 0.812)		25	1	0.662	0.027	0.08	0.08	(-0.704, 0.864)	0.512		1.004	0.545	0.693	0.378	33	0.082	-0.04	0.44		0.413	(0.123, 0.639)	0.0271	0.033	34	1.08	0.035	0.585	(0.219, 0.78)	0.547
D3D_2	Pool In Yard	EQUIPMENT	Fixed	1 to 4 (GOOD to BROKEN)	1	1	1	1		1	0							(, )		(, )		0		1	0			(, )							3	0	0	0			(, )		0	4	1	0		(, )
D3E_2	Sandbox	EQUIPMENT	Fixed	1 to 4 (GOOD to BROKEN)	1.33	1.33	1.24	1.28		1.3	0.056	0.219	0.804	0.043	4.3	0.0188	0.886	(0.819, 0.932)	0.959	(0.931, 0.976)		21	0.543	0.772	0.029	0	0.19	(-0.877, 0.877)	0.572		1.054	0.871	0.882	0.768	32	0.104	0.021	0.413		0.91	(0.834, 0.952)	0	0	31	1.33	0	0.953	(0.91, 0.975)	0.918
D3F_2	Slide	EQUIPMENT	Fixed	1 to 4 (GOOD to BROKEN)	1.04	1.05	1	1		1.03	0.026	0.985	0.376	0.025	2.5	0.0196	0.421	(0.25, 0.587)	0.686	(0.501, 0.81)		37		0.135	0.033	-0.054	0.054	(-0.503, 0.395)	0.293						40	0.033	-0.033	0.188		1	(1, 1)	0.0037	0.005	41	1.04	0.005	1	(1, 1)	1
D3G_2	Swing	EQUIPMENT	Fixed	1 to 4 (GOOD to BROKEN)	1.08	1.11	1.11	1.06		1.1	0.015	0.077	0.926	0.014	1.4	0.0119	0.357	(0.188, 0.529)	0.625	(0.409, 0.771)		42	-0.057	0.505	0.034	-0.048	0.19	(-1.189, 1.094)	0.745		0.598	1.475	0.349	0.515	42	0.086	-0.008	0.426		0.849	(0.752, 0.91)	0.0158	0.018	41	1.1	0.02	0.918	(0.858, 0.953)	0.882
D3H_2	Trampoline	EQUIPMENT	Fixed	1 to 4 (GOOD to BROKEN)	1.3	1.32	1.5	1.19		1.37	0.111	0.34	0.714	0.081	8.1	0.0333	0.91	(0.833, 0.957)	0.968	(0.938, 0.985)		12	0.87	0.629	0.072	-0.25	0.25	(-1.136, 0.636)	0.579		1.037	0.943	0.916	0.864	15	0.092	-0.003	0.388		0.917	(0.817, 0.964)	0.0033	0.009	16	1.31	0.011	0.957	(0.899, 0.981)	0.979
Child Portable Play Equipment
D2A_2	Balancing Surfaces	EQUIPMENT	Portable	Open	0.12	0.12	0.13	0.13		0.12	0.009	0.036	0.964	0.072	7.2	0.0068	0.425	(0.317, 0.531)	0.689	(0.582, 0.772)		112	0.04	0.852	0.075	0.027	0.205	(-1.449, 1.502)	0.964		0.674	0.669	0.98	0.656	109	0.092	0	0.659		0.348	(0.186, 0.492)	0.0037	0.041	109	0.12	0.005	0.516	(0.314, 0.659)	0.451
D2B_2	Balls (soccer, baseball, basket, volleyball)	EQUIPMENT	Portable	Open	4.67	4.79	4.88	6.44		4.78	0.105	0.05	0.951	0.022	2.2	0.0493	0.781	(0.72, 0.833)	0.915	(0.885, 0.938)		106	0.511	0.032	0.208	1.868	4.132	(-11.167, 14.903)	8.513		0.958	0.87	0.885	0.77	103	1.675	0.202	4.016		0.807	(0.736, 0.86)	0.0389	0.018	104	4.73	0.083	0.893	(0.848, 0.925)	0.833
D2C_2	Balls (kick, foam, inflatable)	EQUIPMENT	Portable	Open	2.75	3.06	3.5	6.02		3.11	0.378	1.056	0.349	0.122	12.2	0.2208	0.659	(0.575, 0.734)	0.853	(0.802, 0.892)		109	0.423	0	0.46	2.982	4.743	(-13.927, 19.891)	11.043		0.842	0.79	0.966	0.763	105	1.541	0.579	3.86		0.642	(0.527, 0.734)	0.1287	0.076	105	2.91	0.22	0.782	(0.69, 0.847)	0.665
D2D_2	Balls (Tennis)	EQUIPMENT	Portable	Open	0.65	0.75	0.73	0.5		0.71	0.053	0.677	0.509	0.075	7.5	0.0226	0.82	(0.768, 0.864)	0.932	(0.908, 0.95)		112	0.541	0.007	0.279	-0.268	0.429	(-1.583, 1.047)	0.859		0.872	0.953	0.985	0.939	111	0.166	0.056	0.522		0.812	(0.742, 0.864)	0.0304	0.102	113	0.7	0.072	0.896	(0.852, 0.927)	0.831
D2E_2	Child Baseball Equipment	EQUIPMENT	Portable	Open	1.61	2.02	1.77	2.54		1.8	0.207	0.874	0.418	0.115	11.5	0.103	0.752	(0.684, 0.81)	0.901	(0.867, 0.927)		108	0.759	0.146	0.163	0.287	1.398	(-4.117, 4.691)	2.876		0.855	0.971	0.928	0.901	109	0.677	0.195	1.99		0.733	(0.64, 0.804)	0.1445	0.16	110	1.81	0.29	0.846	(0.781, 0.892)	0.83
D2F_2	Basketball Hoop (fullsize)	EQUIPMENT	Portable	Open	0.46	0.47	0.48	0.38		0.47	0.01	0.026	0.974	0.02	2	0.0038	0.844	(0.797, 0.882)	0.942	(0.922, 0.957)		109	0.583	0.276	0.149	-0.092	0.275	(-1.24, 1.057)	0.75		0.911	0.976	0.933	0.911	107	0.103	0.016	0.435		0.883	(0.837, 0.916)	0.0014	0.008	109	0.47	0.004	0.938	(0.911, 0.956)	0.889
D2G_2	Buckets or Shovels	EQUIPMENT	Portable	Open	3.1	3.45	3.35	4.08		3.3	0.181	0.273	0.761	0.055	5.5	0.0797	0.807	(0.751, 0.854)	0.926	(0.901, 0.946)		109	0.279	0.26	0.117	0.697	3.523	(-11.119, 12.513)	7.716		0.88	0.998	0.94	0.938	103	1.085	0.16	2.808		0.831	(0.768, 0.878)	0.1094	0.076	102	3.28	0.249	0.908	(0.869, 0.935)	0.877
D2H_2	Scooter/Skateboard	EQUIPMENT	Portable	Open	1.2	1.34	1.29	1.15		1.28	0.071	0.245	0.783	0.055	5.5	0.0201	0.92	(0.894, 0.94)	0.972	(0.962, 0.979)		109	0.838	0.347	0.107	-0.156	0.486	(-1.929, 1.617)	1.158		0.904	1.009	1.04	1.049	106	0.196	0.076	0.728		0.895	(0.854, 0.925)	0.0282	0.078	105	1.27	0.099	0.945	(0.921, 0.961)	0.912
D2I_2	Frisbee	EQUIPMENT	Portable	Open	1.58	1.64	1.77	1.27		1.66	0.097	0.295	0.745	0.058	5.8	0.0482	0.752	(0.684, 0.811)	0.901	(0.866, 0.928)		103	0.28	0.17	0.182	-0.437	1.505	(-5.707, 4.833)	3.441		0.821	0.965	1.014	0.979	101	0.487	0.142	1.57		0.744	(0.653, 0.813)	0.0237	0.03	101	1.61	0.048	0.853	(0.79, 0.897)	0.792
D2J_2	Hockey Sticks	EQUIPMENT	Portable	Open	0.24	0.27	0.18	0.42		0.23	0.046	0.305	0.737	0.202	20.2	0.0203	0.808	(0.753, 0.855)	0.927	(0.902, 0.946)		113	0.701	0.239	0.309	0.115	0.274	(-1.473, 1.703)	1.037		1.028	0.93	0.757	0.704	111	0.081	-0.016	0.656		0.951	(0.931, 0.965)	0.0105	0.094	113	0.26	0.024	0.975	(0.964, 0.982)	0.956
D2K_2	Jumping Play Equipment	EQUIPMENT	Portable	Open	1.59	1.75	1.62	1.18		1.65	0.086	0.249	0.779	0.052	5.2	0.0431	0.751	(0.683, 0.809)	0.9	(0.866, 0.927)		111	0.766	0.024	0.277	-0.64	1.018	(-3.568, 2.289)	1.913		0.646	1.181	1.13	1.335	110	0.49	0.057	1.587		0.724	(0.629, 0.797)	0.0569	0.068	110	1.67	0.114	0.84	(0.772, 0.887)	0.763
D2L_2	Push/Pull Toys	EQUIPMENT	Portable	Open	1.89	1.98	2.16	2.98		2.01	0.138	0.387	0.679	0.068	6.8	0.0765	0.691	(0.612, 0.761)	0.87	(0.826, 0.905)		110	0.495	0.005	0.285	1.055	2.127	(-5.316, 7.426)	4.161		0.751	0.992	0.959	0.951	107	0.873	0.065	2.225		0.723	(0.629, 0.797)	0.0349	0.032	109	1.94	0.063	0.84	(0.772, 0.887)	0.745
D2M_2	Racquets	EQUIPMENT	Portable	Open	1.71	1.86	1.83	1.07		1.8	0.084	0.189	0.828	0.046	4.6	0.0375	0.799	(0.742, 0.847)	0.923	(0.896, 0.943)		109	0.468	0.004	0.386	-0.826	1.431	(-5.142, 3.49)	2.819		0.825	0.991	0.987	0.978	106	0.586	0.058	1.629		0.809	(0.739, 0.862)	0.0499	0.062	108	1.79	0.111	0.894	(0.85, 0.926)	0.817
D2N_2	Golf Clubs (child size)	EQUIPMENT	Portable	Open	0.44	0.62	0.64	0.3		0.57	0.108	0.354	0.702	0.191	19.1	0.0549	0.743	(0.674, 0.803)	0.897	(0.861, 0.924)		112	0.187	0.167	0.5	-0.339	0.625	(-4.893, 4.214)	2.974		0.901	0.756	1.082	0.818	111	0.222	0.132	1.645		0.561	(0.43, 0.67)	0.0627	0.233	112	0.53	0.124	0.719	(0.601, 0.802)	0.682
D2O_2	Sand/Water Table	EQUIPMENT	Portable	Open	0.26	0.26	0.25	0.16		0.26	0.006	0.016	0.985	0.023	2.3	0.0017	0.921	(0.896, 0.941)	0.972	(0.963, 0.98)		112	0.683	0.137	0.328	-0.089	0.143	(-0.859, 0.68)	0.503		0.933	0.972	1.033	1.004	110	0.036	-0.024	0.237		0.896	(0.855, 0.926)	0.0015	0.02	112	0.26	0.005	0.945	(0.922, 0.961)	0.907
D2P_2	Skates	EQUIPMENT	Portable	Open	0.52	0.65	0.6	0.39		0.59	0.065	0.635	0.531	0.111	11.1	0.0323	0.756	(0.69, 0.813)	0.903	(0.87, 0.929)		113	0.345	0.022	0.349	-0.265	0.531	(-2.173, 1.642)	1.245		0.88	0.855	0.967	0.827	110	0.245	0.075	0.755		0.735	(0.644, 0.806)	0.0451	0.156	112	0.58	0.091	0.847	(0.783, 0.892)	0.752
D2Q_2	Portable Crawling/Climbing Equipment	EQUIPMENT	Portable	Open	0.55	0.73	0.67	0.41		0.65	0.095	0.5	0.607	0.145	14.5	0.0553	0.66	(0.576, 0.735)	0.854	(0.803, 0.893)		112	0.451	0.055	0.404	-0.348	0.545	(-3.413, 2.717)	2.002		0.607	1.278	1.026	1.311	109	0.327	0.087	1.485		0.686	(0.581, 0.769)	0.0767	0.205	112	0.64	0.132	0.814	(0.735, 0.869)	0.775
D2R_2	Snow Sled	EQUIPMENT	Portable	Open	0.84	0.86	0.84	0.37		0.84	0.011	0.009	0.991	0.013	1.3	0.0029	0.927	(0.903, 0.946)	0.974	(0.965, 0.981)		111	0.587	0.001	0.565	-0.468	0.505	(-2.407, 1.47)	1.266		0.957	0.958	1.004	0.962	110	0.115	0.024	0.557		0.912	(0.877, 0.937)	0.0033	0.014	111	0.85	0.012	0.954	(0.934, 0.967)	0.917
D2S_2	Soccer/Hockey Goal	EQUIPMENT	Portable	Open	0.96	1.15	1.17	1.52		1.09	0.116	0.262	0.77	0.106	10.6	0.0566	0.76	(0.694, 0.816)	0.905	(0.872, 0.93)		112	0.599	0.306	0.198	0.143	0.946	(-5.229, 5.514)	3.508		0.935	0.805	0.956	0.77	111	0.428	0.206	2.067		0.728	(0.634, 0.8)	0.0655	0.127	113	1.05	0.134	0.842	(0.776, 0.889)	0.752
D2T_2	Twirling Play Equipment	EQUIPMENT	Portable	Open	0.9	0.74	0.69	0.14		0.78	0.113	0.561	0.571	0.146	14.6	0.063	0.691	(0.613, 0.761)	0.87	(0.826, 0.905)		113	0.207	0.002	0.952	-0.593	0.788	(-3.699, 2.513)	2.028		0.836	0.718	1.09	0.782	111	0.346	-0.105	1.511		0.586	(0.459, 0.689)	0.0657	0.144	112	0.82	0.118	0.739	(0.629, 0.816)	0.6
D2U_2	Tumbling Mats	EQUIPMENT	Portable	Open	0.13	0.14	0.13	0.1		0.14	0.003	0.005	0.995	0.025	2.5	0.0007	0.956	(0.942, 0.968)	0.985	(0.98, 0.989)		113	0.547	0.49	0.265	-0.08	0.097	(-0.954, 0.795)	0.571		0.993	0.971	0.977	0.949	111	0.021	0.003	0.184		0.967	(0.954, 0.977)	0.0008	0.028	113	0.14	0.004	0.983	(0.977, 0.988)	0.965
D2V_2	Yard Games	EQUIPMENT	Portable	Open	0.6	0.56	0.7	0.46		0.62	0.073	0.591	0.555	0.117	11.7	0.0392	0.709	(0.633, 0.775)	0.88	(0.838, 0.912)		112	0.23	0.47	0.135	-0.08	0.598	(-2.673, 2.513)	1.693		0.98	0.888	0.755	0.67	111	0.244	0.052	0.918		0.866	(0.815, 0.904)	0.0159	0.051	113	0.58	0.03	0.928	(0.898, 0.95)	0.87
D2W_2	Riding Toys	EQUIPMENT	Portable	Open	2.45	2.59	2.68	3.53		2.57	0.115	0.442	0.643	0.045	4.5	0.056	0.764	(0.7, 0.82)	0.907	(0.875, 0.932)		107	0.625	0.001	0.219	0.916	1.421	(-2.968, 4.8)	2.536		0.797	0.963	1.012	0.975	109	0.725	0.156	1.601		0.751	(0.664, 0.818)	0.046	0.038	109	2.52	0.095	0.858	(0.798, 0.9)	0.767
D2A_5	Balancing Surfaces	EQUIPMENT	Portable	1 to 4 (EASY to HARD)	1.33	1.42	1.6	1.44		1.45	0.136	0.281	0.757	0.094	9.4	0.1185	0.246	(-0.046, 0.583)	0.494	(-0.15, 0.808)		3		0.943	0.014	-0.667	0.667	(-2.93, 1.597)	1.478		0.484	0.838	0.98	0.821	9	0.389	0.241	1.216		0.403	(-0.103, 0.748)	0.0512	0.043	9	1.375	0.059	0.574	(-0.23, 0.856)	0.406
D2B_5	Balls (soccer, baseball, basket, volleyball)	EQUIPMENT	Portable	1 to 4 (EASY to HARD)	1.45	1.39	1.4	1.46		1.41	0.033	0.178	0.837	0.024	2.4	0.0199	0.645	(0.555, 0.726)	0.845	(0.789, 0.888)		86	0.352	0.492	0.039	0.093	0.512	(-1.598, 1.784)	1.104		0.833	0.823	0.918	0.755	89	0.287	-0.026	0.82		0.652	(0.531, 0.746)	0.0266	0.032	91	1.42	0.045	0.789	(0.694, 0.855)	0.685
D2C_5	Balls (kick, foam, inflatable)	EQUIPMENT	Portable	1 to 4 (EASY to HARD)	1.25	1.23	1.24	1.32		1.24	0.01	0.025	0.975	0.008	0.8	0.0074	0.445	(0.326, 0.56)	0.706	(0.593, 0.792)		66	0.028	0.361	0.046	0.106	0.379	(-1.317, 1.529)	0.929		0.23	1.679	1.785	2.997	67	0.213	-0.026	0.709		0.398	(0.217, 0.552)	0.0097	0.01	67	1.24	0.013	0.569	(0.356, 0.712)	0.387
D2D_5	Balls (Tennis)	EQUIPMENT	Portable	1 to 4 (EASY to HARD)	1.8	1.58	1.7	2		1.7	0.111	0.701	0.497	0.066	6.6	0.0609	0.702	(0.602, 0.786)	0.876	(0.819, 0.917)		34	0.513	0.041	0.166	0.382	0.618	(-1.549, 2.313)	1.261		0.982	0.885	0.748	0.662	53	0.338	0.05	0.935		0.854	(0.779, 0.906)	0.0859	0.093	54	1.69	0.157	0.921	(0.876, 0.95)	0.869
D2E_5	Child Baseball Equipment	EQUIPMENT	Portable	1 to 4 (EASY to HARD)	1.49	1.4	1.5	1.63		1.46	0.056	0.323	0.724	0.038	3.8	0.0393	0.508	(0.382, 0.625)	0.756	(0.65, 0.834)		55	0.319	0.113	0.105	0.255	0.655	(-1.602, 2.111)	1.212		0.387	1.488	1.258	1.872	62	0.358	-0.015	0.971		0.504	(0.326, 0.647)	0.0464	0.046	63	1.45	0.066	0.67	(0.492, 0.786)	0.575
D2F_5	Basketball Hoop (fullsize)	EQUIPMENT	Portable	1 to 4 (EASY to HARD)	1.49	1.28	1.34	1.61		1.37	0.108	0.834	0.436	0.079	7.9	0.0743	0.53	(0.381, 0.666)	0.772	(0.649, 0.857)		28	0.38	0.088	0.16	0.179	0.464	(-1.513, 1.87)	1.105		0.94	0.689	0.833	0.574	39	0.302	-0.148	0.869		0.602	(0.402, 0.748)	0.1022	0.108	38	1.38	0.149	0.752	(0.574, 0.856)	0.648
D2G_5	Buckets or Shovels	EQUIPMENT	Portable	1 to 4 (EASY to HARD)	1.46	1.38	1.38	1.71		1.4	0.047	0.318	0.728	0.034	3.4	0.0341	0.483	(0.36, 0.6)	0.737	(0.628, 0.818)		57	0.261	0.013	0.152	0.263	0.649	(-1.817, 2.343)	1.358		1.105	0.617	0.454	0.28	71	0.327	-0.056	0.961		0.663	(0.529, 0.764)	0.0418	0.041	72	1.42	0.058	0.797	(0.692, 0.866)	0.682
D2H_5	Scooter/Skateboard	EQUIPMENT	Portable	1 to 4 (EASY to HARD)	1.29	1.19	1.23	1.68		1.24	0.048	0.413	0.662	0.039	3.9	0.0302	0.61	(0.493, 0.714)	0.824	(0.745, 0.882)		55	0.427	0	0.24	0.582	0.618	(-1.215, 2.379)	1.173		0.658	0.983	1.013	0.996	59	0.186	-0.039	0.656		0.615	(0.454, 0.737)	0.0423	0.055	60	1.24	0.068	0.762	(0.625, 0.849)	0.647
D2I_5	Frisbee	EQUIPMENT	Portable	1 to 4 (EASY to HARD)	1.62	1.52	1.43	1.83		1.52	0.093	0.915	0.402	0.061	6.1	0.0679	0.462	(0.343, 0.576)	0.72	(0.611, 0.803)		43	0.522	0.057	0.132	0.372	0.605	(-1.542, 2.286)	1.25		0.795	0.815	0.691	0.563	72	0.391	-0.149	1.094		0.589	(0.443, 0.705)	0.0502	0.044	75	1.57	0.068	0.741	(0.614, 0.827)	0.647
D2J_5	Hockey Sticks	EQUIPMENT	Portable	1 to 4 (EASY to HARD)	1.38	1.31	1.18	1.53		1.29	0.102	0.196	0.823	0.079	7.9	0.0227	0.951	(0.892, 0.981)	0.983	(0.961, 0.994)		8	-0.204	0.47	0.109	0.125	0.625	(-2.082, 2.332)	1.441		0.976	1	1.024	1.024	10	0.03	-0.03	0.129		0.929	(0.809, 0.975)	0.0121	0.04	11	1.35	0.054	0.963	(0.894, 0.988)	0.976
D2K_5	Jumping Play Equipment	EQUIPMENT	Portable	1 to 4 (EASY to HARD)	1.31	1.32	1.36	1.48		1.33	0.029	0.106	0.899	0.022	2.2	0.0174	0.637	(0.53, 0.731)	0.84	(0.772, 0.891)		43	0.131	0.243	0.082	0.233	0.605	(-1.899, 2.364)	1.392		0.647	0.979	1.144	1.12	63	0.239	0.039	0.774		0.585	(0.422, 0.711)	0.0048	0.006	66	1.31	0.008	0.738	(0.593, 0.831)	0.633
D2L_5	Push/Pull Toys	EQUIPMENT	Portable	1 to 4 (EASY to HARD)	1.38	1.37	1.32	1.32		1.36	0.031	0.12	0.887	0.023	2.3	0.024	0.387	(0.256, 0.516)	0.654	(0.508, 0.762)		59	-0.089	0.687	0.026	-0.017	0.559	(-2.154, 2.121)	1.396		0.281	1.568	1.33	2.086	67	0.4	-0.09	1.065		0.345	(0.148, 0.516)	0.0071	0.007	66	1.38	0.009	0.513	(0.258, 0.681)	0.44
D2M_5	Racquets	EQUIPMENT	Portable	1 to 4 (EASY to HARD)	1.94	1.87	1.87	1.87		1.89	0.04	0.083	0.92	0.021	2.1	0.0215	0.716	(0.621, 0.796)	0.883	(0.831, 0.921)		33	0.384	0.984	0.002	0.333	0.697	(-1.667, 2.334)	1.306		0.608	1.193	1.216	1.45	51	0.364	-0.085	0.942		0.681	(0.54, 0.785)	0.025	0.025	53	1.91	0.047	0.81	(0.701, 0.88)	0.726
D2N_5	Golf Clubs (child size)	EQUIPMENT	Portable	1 to 4 (EASY to HARD)	1.83	1.59	1.53	1.86		1.65	0.159	0.769	0.467	0.096	9.6	0.0732	0.788	(0.668, 0.875)	0.917	(0.858, 0.955)		15	0.144	0.367	0.108	0.133	0.933	(-2.419, 2.685)	1.667		0.901	0.995	0.825	0.821	25	0.28	-0.147	0.711		0.91	(0.827, 0.954)	0.0785	0.099	24	1.71	0.17	0.953	(0.906, 0.977)	0.897
D2O_5	Sand/Water Table	EQUIPMENT	Portable	1 to 4 (EASY to HARD)	1.46	1.31	1.44	1.38		1.4	0.084	0.293	0.747	0.06	6	0.0779	0.145	(-0.056, 0.386)	0.337	(-0.187, 0.653)		15	0.456	0.781	0.035	0.067	0.333	(-1.097, 1.23)	0.76		2.666	0.154	0.133	0.021	23	0.468	-0.06	1.304		0.282	(-0.071, 0.573)	0.1024	0.08	23	1.39	0.111	0.44	(-0.152, 0.729)	0.412
D2P_5	Skates	EQUIPMENT	Portable	1 to 4 (EASY to HARD)	1.91	1.86	1.61	2		1.8	0.159	0.839	0.435	0.089	8.9	0.0965	0.632	(0.498, 0.748)	0.838	(0.748, 0.899)		21	0.161	0.617	0.05	0.333	1	(-2.661, 3.327)	1.955		0.603	1.139	1.026	1.169	35	0.412	-0.167	1.18		0.66	(0.476, 0.789)	0.0195	0.017	36	1.89	0.032	0.795	(0.645, 0.882)	0.687
D2Q_5	Portable Crawling/Climbing Equipment	EQUIPMENT	Portable	1 to 4 (EASY to HARD)	1.5	1.73	1.71	1.69		1.65	0.126	0.607	0.546	0.077	7.7	0.0561	0.802	(0.707, 0.873)	0.924	(0.879, 0.954)		24	0.354	0.873	0.016	-0.167	0.583	(-2.526, 2.193)	1.541		0.9	0.948	0.988	0.936	35	0.238	0.12	0.765		0.794	(0.662, 0.878)	0.0709	0.099	37	1.6125	0.159	0.885	(0.797, 0.935)	0.853
D2R_5	Snow Sled	EQUIPMENT	Portable	1 to 4 (EASY to HARD)	2.15	2.02	2.22	2.55		2.13	0.1	0.335	0.716	0.047	4.7	0.0598	0.644	(0.51, 0.759)	0.845	(0.757, 0.904)		24	0.515	0.064	0.164	0.542	0.875	(-1.84, 2.923)	1.555		0.701	1.041	0.955	0.994	44	0.505	0.041	1.198		0.714	(0.554, 0.823)	0.0561	0.045	46	2.09	0.094	0.833	(0.713, 0.903)	0.73
D2S_5	Soccer/Hockey Goal	EQUIPMENT	Portable	1 to 4 (EASY to HARD)	1.7	1.74	1.61	2.08		1.68	0.07	0.17	0.844	0.042	4.2	0.0351	0.75	(0.632, 0.842)	0.9	(0.837, 0.941)		27	0.564	0.179	0.124	0.481	0.778	(-1.579, 2.542)	1.346		1.139	0.715	0.825	0.589	34	0.332	-0.057	0.803		0.788	(0.647, 0.878)	0.016	0.019	33	1.72	0.032	0.882	(0.785, 0.935)	0.814
D2T_5	Twirling Play Equipment	EQUIPMENT	Portable	1 to 4 (EASY to HARD)	1.08	1.07	1.15	1.67		1.1	0.045	0.471	0.626	0.04	4	0.0396	0.209	(0.019, 0.424)	0.442	(0.054, 0.688)		2		0.002	0.307	1	1	(-1.772, 3.772)	1.81			-0.178			24	0.141	0.083	0.52		0.274	(-0.047, 0.545)	0.0075	0.008	27	1.08	0.008	0.43	(-0.1, 0.706)
D2U_5	Tumbling Mats	EQUIPMENT	Portable	1 to 4 (EASY to HARD)	1.5	1.44	1.44	1.38		1.46	0.032	0.015	0.985	0.022	2.2	0.0294	0.163	(-0.129, 0.54)	0.368	(-0.522, 0.779)		4	1	0.853	0.035	0	0	(0, 0)	0		1.234	-0.107	0.81	-0.086	7	0.46	-0.254	1.126		-0.047	(-0.57, 0.515)	0.0359	0.027	7	1.47	0.039	-0.099	(-2.65, 0.68)	-0.132
D2V_5	Yard Games	EQUIPMENT	Portable	1 to 4 (EASY to HARD)	2.35	2.26	2.38	1.89		2.33	0.065	0.128	0.88	0.028	2.8	0.0344	0.717	(0.601, 0.811)	0.884	(0.819, 0.928)		24	-0.018	0.158	0.126	-0.167	1.333	(-3.261, 2.928)	2.021		1.034	0.776	0.772	0.599	37	0.541	-0.07	1.055		0.779	(0.645, 0.866)	0.0343	0.028	40	2.3	0.064	0.876	(0.784, 0.928)	0.802
D2W_5	Riding Toys	EQUIPMENT	Portable	1 to 4 (EASY to HARD)	1.64	1.5	1.5	1.68		1.55	0.082	0.727	0.484	0.053	5.3	0.0501	0.629	(0.537, 0.712)	0.836	(0.776, 0.881)		89	0.403	0.189	0.082	0.281	0.663	(-1.85, 2.411)	1.391		0.868	0.711	0.935	0.665	88	0.328	-0.079	1.003		0.597	(0.464, 0.704)	0.0624	0.065	86	1.57	0.102	0.748	(0.634, 0.826)	0.617
D2A_4	Balancing Surfaces	EQUIPMENT	Portable	1 to 4 (GOOD to BROKEN)	1	1	1	1.11		1	0							(, )		(, )		3		0.11	0.074	0	0	(0, 0)	0						9	0	0	0			(, )		0	9	1	0		(, )
D2B_4	Balls (soccer, baseball, basket, volleyball)	EQUIPMENT	Portable	1 to 4 (GOOD to BROKEN)	1.11	1.07	1.06	1.15		1.08	0.027	0.791	0.454	0.025	2.5	0.0222	0.313	(0.198, 0.431)	0.578	(0.425, 0.695)		92	-0.082	0.11	0.049	0.054	0.185	(-0.881, 0.99)	0.611		0.418	0.62	1.408	0.872	92	0.083	-0.032	0.443		0.241	(0.06, 0.407)	0.0245	0.027	96	1.09	0.03	0.389	(0.114, 0.578)	0.259
D2C_4	Balls (kick, foam, inflatable)	EQUIPMENT	Portable	1 to 4 (GOOD to BROKEN)	1.08	1.02	1.03	1.08		1.04	0.033	1.401	0.248	0.032	3.2	0.0309	0.145	(0.028, 0.273)	0.336	(0.081, 0.53)		69	-0.026	0.191	0.037	0.029	0.058	(-0.443, 0.501)	0.308		1.005	0.366	0.699	0.256	68	0.06	-0.06	0.4		0.074	(-0.124, 0.266)	0.0381	0.039	69	1.05	0.041	0.137	(-0.283, 0.42)	0.368
D2D_4	Balls (Tennis)	EQUIPMENT	Portable	1 to 4 (GOOD to BROKEN)	1.16	1.05	1.02	1.04		1.07	0.073	2.554	0.081	0.068	6.8	0.0685	0.127	(-0.004, 0.277)	0.304	(-0.013, 0.534)		32		0.95	0.003	-0.031	0.031	(-0.378, 0.315)	0.226		0.579	0.467	0.979	0.457	52	0.091	-0.091	0.533		0.027	(-0.199, 0.25)	0.0718	0.07	52	1.1	0.077	0.052	(-0.497, 0.401)	0.27
D2E_4	Child Baseball Equipment	EQUIPMENT	Portable	1 to 4 (GOOD to BROKEN)	1.07	1.03	1.06	1.01		1.05	0.021	0.416	0.66	0.02	2	0.0214	-0.005	(-0.117, 0.13)	-0.016	(-0.459, 0.309)		56	-0.026	0.738	0.01	-0.018	0.054	(-0.474, 0.439)	0.298		-0.104	0.33	-3.1	-1.023	62	0.096	-0.01	0.5		-0.148	(-0.351, 0.068)	0.0276	0.026	64	1.05	0.027	-0.347	(-1.08, 0.128)	-0.034
D2F_4	Basketball Hoop (fullsize)	EQUIPMENT	Portable	1 to 4 (GOOD to BROKEN)	1.17	1.2	1.15	1.29		1.17	0.026	0.125	0.883	0.022	2.2	0.0172	0.559	(0.411, 0.691)	0.792	(0.677, 0.87)		30	0.117	0.489	0.051	0.033	0.367	(-1.785, 1.852)	1.188		0.653	1.078	0.959	1.034	40	0.15	-0.034	0.577		0.655	(0.469, 0.786)	0.0157	0.02	41	1.18	0.024	0.792	(0.638, 0.88)	0.704
D2G_4	Buckets or Shovels	EQUIPMENT	Portable	1 to 4 (GOOD to BROKEN)	1.12	1.06	1.08	1		1.09	0.028	0.707	0.494	0.025	2.5	0.0197	0.497	(0.376, 0.611)	0.748	(0.644, 0.825)		60		0.135	0.043	-0.05	0.05	(-0.481, 0.381)	0.281		0.408	1.043	1.247	1.301	70	0.085	-0.019	0.374		0.473	(0.298, 0.618)	0.0273	0.035	73	1.09	0.038	0.642	(0.459, 0.764)	0.426
D2H_4	Scooter/Skateboard	EQUIPMENT	Portable	1 to 4 (GOOD to BROKEN)	1.02	1.01	1.02	1.03		1.02	0.001	0.002	0.998	0.001	0.1	0.0006	0.217	(0.079, 0.366)	0.454	(0.205, 0.634)		56	-0.026	0.514	0.011	0.018	0.054	(-0.439, 0.474)	0.298		0.879	1.137	-0.02	-0.022	55	0.024	0	0.164		1	(1, 1)	0.0009	0.001	54	1.02	0.001	1	(1, 1)	1
D2I_4	Frisbee	EQUIPMENT	Portable	1 to 4 (GOOD to BROKEN)	1.07	1.04	1.05	1.02		1.05	0.018	0.312	0.732	0.017	1.7	0.0106	0.647	(0.549, 0.733)	0.846	(0.785, 0.892)		44		0.71	0.012	0.023	0.023	(-0.273, 0.318)	0.193		0.215	1.382	2.581	3.566	67	0.04	0	0.281		0.612	(0.47, 0.724)	0.015	0.024	70	1.05	0.025	0.76	(0.639, 0.84)	0.297
D2J_4	Hockey Sticks	EQUIPMENT	Portable	1 to 4 (GOOD to BROKEN)	1.08	1	1.2	1		1.09	0.1	1.347	0.275	0.092	9.2	0.0917	0.167	(-0.126, 0.544)	0.376	(-0.503, 0.781)		6		1	0	0	0	(0, 0)	0						9	0.144	0.078	0.465		-0.164	(-0.615, 0.377)	0.0538	0.057	10	1.04	0.059	-0.393	(-3.195, 0.548)
D2K_4	Jumping Play Equipment	EQUIPMENT	Portable	1 to 4 (GOOD to BROKEN)	1.12	1.08	1.04	1.07		1.08	0.037	1.065	0.347	0.034	3.4	0.0236	0.585	(0.47, 0.689)	0.809	(0.727, 0.869)		42		0.863	0.007	-0.048	0.048	(-0.47, 0.375)	0.276		0.652	1.359	0.621	0.844	64	0.052	-0.042	0.335		0.863	(0.796, 0.91)	0.0141	0.02	67	1.1	0.022	0.927	(0.886, 0.953)	0.887
D2L_4	Push/Pull Toys	EQUIPMENT	Portable	1 to 4 (GOOD to BROKEN)	1.06	1.08	1.07	1.03		1.07	0.009	0.087	0.917	0.009	0.9	0.0063	0.542	(0.423, 0.651)	0.78	(0.687, 0.849)		59	-0.043	0.164	0.038	-0.017	0.085	(-0.591, 0.558)	0.375		0.646	0.629	1.2	0.755	67	0.06	-0.02	0.313		0.487	(0.311, 0.631)	0.0085	0.012	65	1.07	0.013	0.655	(0.474, 0.774)	0.407
D2M_4	Racquets	EQUIPMENT	Portable	1 to 4 (GOOD to BROKEN)	1.12	1.06	1.08	1		1.09	0.031	0.751	0.473	0.028	2.8	0.016	0.731	(0.64, 0.807)	0.891	(0.842, 0.926)		31		0.255	0.043	-0.032	0.032	(-0.384, 0.32)	0.23		0.786	0.932	1.127	1.05	51	0.04	-0.027	0.246		0.62	(0.462, 0.74)	0.0222	0.039	52	1.09	0.043	0.766	(0.632, 0.851)	0.732
D2N_4	Golf Clubs (child size)	EQUIPMENT	Portable	1 to 4 (GOOD to BROKEN)	1.1	1.08	1	1.05		1.06	0.052	1.441	0.243	0.049	4.9	0.0443	0.283	(0.08, 0.501)	0.542	(0.206, 0.75)		15		0.668	0.02	-0.067	0.067	(-0.573, 0.439)	0.33						24	0.07	-0.042	0.328		0.726	(0.512, 0.856)	0.0138	0.015	24	1.09	0.016	0.841	(0.677, 0.922)	0.692
D2O_4	Sand/Water Table	EQUIPMENT	Portable	1 to 4 (GOOD to BROKEN)	1.29	1.35	1.33	1.56		1.32	0.032	0.071	0.931	0.024	2.4	0.0143	0.797	(0.67, 0.888)	0.922	(0.859, 0.96)		15	0.28	0.303	0.105	0.267	0.533	(-1.465, 1.999)	1.131		0.743	0.866	1.17	1.013	23	0.131	0.043	0.462		0.765	(0.57, 0.879)	0.0192	0.032	23	1.32	0.043	0.867	(0.726, 0.936)	0.643
D2P_4	Skates	EQUIPMENT	Portable	1 to 4 (GOOD to BROKEN)	1.16	1.08	1.15	1.21		1.13	0.041	0.234	0.792	0.036	3.6	0.0072	0.968	(0.952, 0.98)	0.989	(0.983, 0.993)		22	-0.106	0.362	0.076	0.045	0.409	(-1.817, 1.908)	1.216		0.898	1.055	1.055	1.113	37	0.017	0	0.138		0.949	(0.914, 0.97)	0.0091	0.046	38	1.12	0.051	0.974	(0.955, 0.985)	0.948
D2Q_4	Portable Crawling/Climbing Equipment	EQUIPMENT	Portable	1 to 4 (GOOD to BROKEN)	1.11	1.12	1.1	1.03		1.11	0.008	0.012	0.989	0.008	0.8	0.0023	0.923	(0.882, 0.952)	0.973	(0.957, 0.984)		24	-0.043	0.377	0.06	-0.083	0.167	(-1.365, 1.198)	0.837		0.954	0.948	1.049	0.994	36	0.027	0.027	0.169		0.873	(0.788, 0.925)	0.002	0.007	37	1.11	0.007	0.932	(0.882, 0.961)	0.904
D2R_4	Snow Sled	EQUIPMENT	Portable	1 to 4 (GOOD to BROKEN)	1.13	1.08	1.13	1		1.11	0.029	0.187	0.83	0.026	2.6	0.0129	0.8	(0.711, 0.87)	0.923	(0.881, 0.952)		24		0.444	0.054	0	0	(0, 0)	0		0.964	0.945	0.845	0.799	46	0.081	-0.007	0.358		0.893	(0.825, 0.936)	0.0165	0.033	47	1.11	0.037	0.944	(0.904, 0.967)	0.911
D2S_4	Soccer/Hockey Goal	EQUIPMENT	Portable	1 to 4 (GOOD to BROKEN)	1.21	1.19	1.14	1		1.18	0.041	0.236	0.79	0.035	3.5	0.0344	0.303	(0.122, 0.494)	0.566	(0.295, 0.745)		27		0.069	0.125	-0.111	0.111	(-0.739, 0.517)	0.41		5.411	0.137	0.097	0.013	33	0.192	-0.05	0.701		0.747	(0.586, 0.851)	0.0117	0.012	32	1.2	0.014	0.855	(0.739, 0.92)	0.742
D2T_4	Twirling Play Equipment	EQUIPMENT	Portable	1 to 4 (GOOD to BROKEN)	1.03	1	1.04	1		1.02	0.021	0.509	0.603	0.02	2	0.0221	-0.152	(-0.273, 0.026)	-0.656	(-1.809, 0.074)		2		1	0	0	0	(0, 0)	0						23	0.058	0.002	0.306		-0.17	(-0.463, 0.157)	0.0217	0.02	26	1.01	0.02	-0.411	(-1.723, 0.271)
D2U_4	Tumbling Mats	EQUIPMENT	Portable	1 to 4 (GOOD to BROKEN)	1	1.11	1.11	1		1.07	0.064	0.5	0.613	0.06	6	0	1	(, )	1	(, )		4		0.347	0.074	0	0	(0, 0)	0						7	0	0	0		1	(, )	0	0.074	6	1.06	0.079	1	(, )
D2V_4	Yard Games	EQUIPMENT	Portable	1 to 4 (GOOD to BROKEN)	1.08	1.11	1.1	1.31		1.1	0.015	0.102	0.903	0.014	1.4	0.0094	0.62	(0.482, 0.74)	0.831	(0.736, 0.895)		24	0.583	0.071	0.117	0.333	0.417	(-1.368, 2.035)	1.111		0.78	0.966	0.905	0.874	37	0.072	0.018	0.342		0.686	(0.513, 0.805)	0.0132	0.02	39	1.1	0.021	0.814	(0.678, 0.892)	0.753
D2W_4	Riding Toys	EQUIPMENT	Portable	1 to 4 (GOOD to BROKEN)	1.09	1.1	1.08	1.1		1.09	0.013	0.127	0.881	0.012	1.2	0.009	0.492	(0.384, 0.595)	0.744	(0.652, 0.815)		93	0.072	0.874	0.005	-0.011	0.183	(-1.072, 1.051)	0.693		0.38	1.287	1.24	1.595	94	0.075	-0.004	0.432		0.469	(0.313, 0.6)	0.0075	0.01	94	1.1	0.011	0.638	(0.477, 0.75)	0.489
Video Game and Portable Electronic Devices
C2A_2	Nintendo Wii	MEDIA	VG and PED	0 to 9	0.5	0.46	0.55	0.43		0.5	0.047	0.509	0.602	0.094	9.4	0.0275	0.659	(0.575, 0.734)	0.853	(0.802, 0.892)		109	0.908	0.723	0.048	-0.028	0.046	(-0.446, 0.391)	0.273		0.552	1.522	1.056	1.607	112	0.075	0.039	0.684		0.816	(0.748, 0.866)	0.0148	0.053	113	0.48	0.025	0.898	(0.856, 0.928)	0.84
C2A_4	Nintendo Wii	MEDIA	VG and PED	0 to 99	4.14	4.16	4.34	4.76		4.21	0.107	0.036	0.964	0.025	2.5	0.0254	0.943	(0.924, 0.958)	0.98	(0.973, 0.986)		110	0.876	0.466	0.096	0.445	1.427	(-6.404, 7.295)	4.473		0.933	0.998	1.029	1.027	110	0.772	0.142	2.37		0.93	(0.903, 0.95)	0.0028	0.003	110	4.15	0.012	0.964	(0.949, 0.975)	0.932
C2B_2	XBOX	MEDIA	VG and PED	0 to 9	0.05	0.08	0.07	0.05		0.07	0.017	0.504	0.604	0.252	25.2	0.0106	0.595	(0.502, 0.68)	0.815	(0.751, 0.864)		111	0.351	0.351	0.334	-0.018	0.072	(-0.608, 0.572)	0.385		0.365	1.624	1.449	2.353	111	0.039	0.015	0.279		0.529	(0.391, 0.643)	0.0143	0.355	114	0.06	0.022	0.692	(0.562, 0.783)	0.592
C2B_4	XBOX	MEDIA	VG and PED	0 to 99	0.31	0.83	0.36	0.45		0.5	0.286	0.862	0.423	0.568	56.8	0.2497	0.239	(0.129, 0.355)	0.485	(0.308, 0.623)		111	0.369	0.348	0.427	-0.36	0.721	(-9.98, 9.259)	6.282		0.079	5.044	1.422	7.173	111	0.479	0.123	4.809		0.23	(0.059, 0.388)	0.3197	0.638	114	0.57	0.367	0.374	(0.111, 0.559)	0.397
C2C_2	XBOX 360	MEDIA	VG and PED	0 to 9	0.12	0.09	0.12	0.12		0.11	0.019	0.416	0.66	0.172	17.2	0.0076	0.841	(0.794, 0.88)	0.941	(0.92, 0.957)		112	0.68	0.454	0.214	0.036	0.054	(-0.486, 0.557)	0.341		0.66	1.255	1.16	1.456	112	0.03	-0.006	0.21		0.803	(0.732, 0.857)	0.0083	0.203	113	0.1	0.021	0.891	(0.845, 0.923)	0.829
C2C_4	XBOX 360	MEDIA	VG and PED	0 to 99	0.98	0.79	1.38	1.12		1.05	0.306	0.611	0.543	0.291	29.1	0.2149	0.505	(0.403, 0.603)	0.754	(0.669, 0.82)		111	0.825	0.529	0.248	0.243	0.477	(-3.598, 4.084)	2.508		0.621	1.492	0.595	0.888	110	0.638	0.245	4.69		0.932	(0.904, 0.952)	0.0947	0.153	112	0.88	0.135	0.965	(0.95, 0.975)	0.926
C2D_2	Playstation2	MEDIA	VG and PED	0 to 9	0.16	0.18	0.18	0.15		0.17	0.012	0.118	0.889	0.069	6.9	0.0046	0.85	(0.805, 0.887)	0.944	(0.925, 0.959)		110	0.611	0.533	0.134	-0.018	0.091	(-0.668, 0.631)	0.424		0.778	1.083	1.077	1.166	112	0.039	0.021	0.25		0.834	(0.773, 0.88)	0.0053	0.082	113	0.17	0.014	0.91	(0.872, 0.936)	0.843
C2D_4	Playstation2	MEDIA	VG and PED	0 to 99	1.32	1.61	1.68	2.19		1.54	0.188	0.207	0.813	0.123	12.3	0.0566	0.91	(0.881, 0.933)	0.968	(0.957, 0.977)		111	0.599	0.46	0.216	0.748	1.685	(-13.98, 15.476)	9.618		0.951	0.988	0.97	0.959	111	0.55	0.206	2.349		0.926	(0.897, 0.947)	0.0604	0.137	112	1.46	0.201	0.962	(0.945, 0.973)	0.939
C2E_2	Playstation3	MEDIA	VG and PED	0 to 9	0.08	0.08	0.08	0.09		0.08	0	0	1	0.006	0.6	0.0002	0.883	(0.846, 0.912)	0.958	(0.943, 0.969)		113	0.681	0.804	0.077	0	0.035	(-0.454, 0.454)	0.296		0.702	1.156	1.233	1.425	113	0.015	0.003	0.127		0.812	(0.744, 0.864)	0.0001	0.002	114	0.08	0	0.896	(0.853, 0.927)	0.811
C2E_4	Playstation3	MEDIA	VG and PED	0 to 99	0.66	0.52	0.58	0.7		0.59	0.07	0.092	0.912	0.118	11.8	0.0423	0.632	(0.544, 0.712)	0.838	(0.782, 0.881)		112	0.502	0.598	0.202	0.018	0.464	(-4.297, 4.333)	2.818		0.673	0.908	1.141	1.036	112	0.338	-0.047	2.542		0.589	(0.463, 0.692)	0.0597	0.166	113	0.59	0.098	0.741	(0.633, 0.818)	0.611
C2F_2	Other VG	MEDIA	VG and PED	0 to 9	0.15	0.22	0.2	0.24		0.19	0.034	0.35	0.705	0.179	17.9	0.0267	0.374	(0.264, 0.483)	0.641	(0.518, 0.737)		107	0.313	0.823	0.055	0.047	0.252	(-1.485, 1.579)	1.001		0.228	1.541	1.765	2.719	108	0.151	0.021	0.86		0.282	(0.114, 0.434)	0.037	0.253	108	0.19	0.047	0.44	(0.205, 0.605)	0.351
C2F_4	Other VG	MEDIA	VG and PED	0 to 99	0.69	0.85	1.13	1.7		0.89	0.222	0.491	0.612	0.251	25.1	0.0909	0.833	(0.784, 0.874)	0.937	(0.916, 0.954)		107	0.675	0.117	0.474	1.065	1.308	(-7.746, 9.877)	5.755		0.826	1.051	1.008	1.06	109	0.495	0.207	2.369		0.853	(0.797, 0.894)	0.0466	0.149	109	0.77	0.114	0.921	(0.887, 0.944)	0.869
C3A_2	Nintendo DS, DSi, DS lite	MEDIA	VG and PED	0 to 9	0.44	0.48	0.46	0.44		0.46	0.021	0.084	0.919	0.046	4.6	0.007	0.891	(0.857, 0.919)	0.961	(0.947, 0.971)		112	0.903	0.687	0.067	-0.08	0.098	(-0.783, 0.623)	0.459		0.968	0.961	0.934	0.898	109	0.079	0.006	0.457		0.924	(0.894, 0.946)	0.0099	0.065	113	0.46	0.03	0.961	(0.944, 0.972)	0.93
C3A_4	Nintendo DS, DSi, DS lite	MEDIA	VG and PED	0 to 99	2.21	2.28	2.29	2.39		2.26	0.04	0.012	0.988	0.018	1.8	0.0115	0.917	(0.89, 0.938)	0.971	(0.961, 0.979)		111	0.392	0.853	0.035	0.153	1.432	(-12.37, 12.676)	8.178		0.95	0.964	1.003	0.967	110	0.579	0.081	1.947		0.907	(0.871, 0.934)	0.0127	0.02	111	2.25	0.044	0.951	(0.931, 0.966)	0.916
C3B_2	Playstation Portable	MEDIA	VG and PED	0 to 9	0.05	0.11	0.05	0.02		0.07	0.032	0.652	0.522	0.466	46.6	0.0247	0.403	(0.295, 0.511)	0.67	(0.556, 0.758)		113	0.216	0.097	0.886	-0.08	0.08	(-1.393, 1.234)	0.858		0.431	1.524	1.523	2.32	113	0.036	0	0.483		0.342	(0.18, 0.487)	0.0317	0.538	114	0.08	0.041	0.51	(0.305, 0.655)	0.657
C3B_4	Playstation Portable	MEDIA	VG and PED	0 to 99	0.22	0.22	0.16	0.05		0.2	0.034	0.122	0.885	0.168	16.8	0.0137	0.837	(0.789, 0.877)	0.939	(0.918, 0.955)		113	0.525	0.148	0.903	-0.168	0.168	(-1.802, 1.465)	1.067		1.198	0.768	0.794	0.61	111	0.078	-0.03	0.674		0.859	(0.805, 0.898)	0.0008	0.009	113	0.22	0.002	0.924	(0.892, 0.946)	0.92
C3C_2	Nintendo Game Boy Advance	MEDIA	VG and PED	0 to 9	0.05	0.09	0.13	0.06		0.09	0.043	0.958	0.385	0.478	47.8	0.0348	0.337	(0.226, 0.449)	0.603	(0.467, 0.709)		112	0.663	0.567	0.318	-0.036	0.054	(-0.557, 0.486)	0.341		1.404	0.459	0.452	0.208	112	0.071	0.053	0.658		0.582	(0.455, 0.686)	0.0238	0.43	113	0.07	0.029	0.736	(0.626, 0.814)	0.645
C3C_4	Nintendo Game Boy Advance	MEDIA	VG and PED	0 to 99	0.17	0.35	0.42	0.22		0.32	0.13	0.867	0.421	0.409	40.9	0.1082	0.304	(0.193, 0.418)	0.567	(0.418, 0.683)		112	0.463	0.49	0.318	-0.134	0.295	(-2.823, 2.555)	1.756		1.084	0.194	0.621	0.12	112	0.339	0.154	2.265		0.147	(-0.027, 0.312)	0.1066	0.485	113	0.26	0.128	0.257	(-0.055, 0.476)	0.21
C3D_2	Apple iPod Touch	MEDIA	VG and PED	0 to 9	0.31	0.34	0.32	0.2		0.32	0.015	0.06	0.942	0.046	4.6	0.005	0.885	(0.85, 0.914)	0.959	(0.944, 0.97)		111	0.669	0.093	0.349	-0.126	0.162	(-1.119, 0.867)	0.648		0.926	0.953	1.013	0.965	111	0.066	0.006	0.369		0.872	(0.824, 0.908)	0.007	0.064	113	0.32	0.021	0.932	(0.903, 0.952)	0.883
C3D_4	Apple iPod Touch	MEDIA	VG and PED	0 to 99	1.88	1.81	2.49	2.03		2.06	0.371	0.404	0.668	0.18	18	0.163	0.807	(0.75, 0.854)	0.926	(0.9, 0.946)		96	0.875	0.796	0.079	0.177	0.677	(-5.741, 6.095)	3.865		0.924	0.977	0.925	0.904	101	0.952	0.323	4.428		0.889	(0.845, 0.922)	0.0216	0.027	100	1.85	0.049	0.941	(0.916, 0.959)	0.903
C3E_2	Apple iPad	MEDIA	VG and PED	0 to 9	0.09	0.1	0.1	0.11		0.1	0.002	0.004	0.996	0.019	1.9	0.0005	0.94	(0.92, 0.955)	0.979	(0.972, 0.985)		113	0.601	0.743	0.105	0.027	0.044	(-0.735, 0.788)	0.498		1	1	0.916	0.916	112	0.012	0	0.115		1	(1, 1)	0.0003	0.015	114	0.1	0.001	1	(1, 1)	1
C3E_4	Apple iPad	MEDIA	VG and PED	0 to 99	0.64	0.74	0.73	0.44		0.7	0.056	0.029	0.971	0.08	8	0.0069	0.985	(0.98, 0.989)	0.995	(0.993, 0.996)		112	0.821	0.494	0.363	-0.268	0.321	(-4.575, 4.039)	2.813		0.983	1.014	0.996	1.01	110	0.088	0.021	0.697		0.994	(0.992, 0.996)	0.009	0.106	112	0.69	0.073	0.997	(0.996, 0.998)	0.997
C3F_2	Smart Phone	MEDIA	VG and PED	0 to 9	0.57	0.65	0.59	0.57		0.6	0.041	0.282	0.755	0.068	6.8	0.0184	0.796	(0.739, 0.845)	0.921	(0.894, 0.942)		111	0.827	0.496	0.085	-0.054	0.198	(-1.037, 0.929)	0.642		0.945	0.891	0.884	0.787	111	0.165	0.038	0.656		0.826	(0.762, 0.874)	0.0252	0.092	113	0.61	0.056	0.905	(0.865, 0.933)	0.842
C3F_4	Smart Phone	MEDIA	VG and PED	0 to 99	2.09	2.8	3.55	2.64		2.81	0.731	1.041	0.354	0.26	26	0.5064	0.521	(0.416, 0.619)	0.765	(0.682, 0.83)		94	0.89	0.871	0.04	-0.149	1.128	(-5.579, 5.282)	3.546		0.982	0.974	0.648	0.631	93	1.534	0.888	7.914		0.917	(0.882, 0.942)	0.3457	0.204	92	2.44	0.499	0.957	(0.937, 0.97)	0.957
C3G_2	Other PED	MEDIA	VG and PED	0 to 9	0.17	0.14	0.15	0.29		0.16	0.012	0.071	0.931	0.077	7.7	0.0089	0.45	(0.343, 0.553)	0.71	(0.611, 0.788)		108	0.337	0.033	0.481	0.13	0.259	(-1.158, 1.417)	0.841		0.674	0.77	0.756	0.582	108	0.111	-0.018	0.646		0.491	(0.347, 0.612)	0.0125	0.108	109	0.16	0.017	0.659	(0.516, 0.759)	0.519
C3G_4	Other PED	MEDIA	VG and PED	0 to 99	0.5	0.45	0.54	0.63		0.5	0.047	0.096	0.908	0.094	9.4	0.0305	0.579	(0.484, 0.667)	0.805	(0.738, 0.857)		103	0.467	0.396	0.241	0.243	0.515	(-3.045, 3.53)	2.147		1.175	0.599	0.592	0.355	110	0.291	-0.011	1.828		0.666	(0.557, 0.753)	0.026	0.084	112	0.48	0.04	0.8	(0.716, 0.859)	0.704
Summary information about all variables (original and derived)																total number of variables =	227					total number of variables =	181
																variables with ICC<0.6 =	63					variables with r<0.5 =	90
																% of variables with ICC>0.6 =	0.722467					% of variables with r>0.5 =	0.502762
																average =	0.683216					average =	0.46389
																min =	-0.152					min =	-0.315
																max =	1					max =	1
Abbreviations
Stand dev = standard deviation
SEM = standard error of measurement
ICC = intraclass correlation coeficient
CI = confidence interval
[truncated: 31 more columns]

## Sheet: CATEGORICAL VARIABLES
Variable	Label	Group	Response options																		Primary Reliability Information (using all 3 self-reports)						Primary Validity Information (using 3 self-reports and Observation)						Secondary Reliability Information starts here…
					Time 1				Time 2				Time 3				Observation																using Time 1 and Time 2 self-reports								using Time 1 and Time 3 self-report								using Time 2 and Time 3 self-report
					# of households	# responding "YES"	% responding "YES"		# of households	# responding "YES"	% responding "YES"		# of households	# responding "YES"	% responding "YES"		# of households	# responding "YES"	% responding "YES"		Average % agreement	Average kappa	Average sensitivity	Average specificity	Reliability estimate (Heise, 1969)		Average % agreement	Average kappa	Average sensitivity	Average specificity	Average phi correlation		# of households	% agreement	Sensitivity	Specificity	Kappa	Lower confidence limit for kappa	Upper confidence limit for kappa		# of households	% agreement	Sensitivity	Specificity	Kappa	Lower confidence limit for kappa	Upper confidence limit for kappa		# of households
Original Variables and Averages Across Categories
Adult Exercise Equipment
D1A_1	Adult Bicycle	Equipment: Adult	Yes/No		127	79	62.2047		115	73	63.4783		114	71	62.2807		125	80	64		0.982403	0.96259	0.995238	0.962097	0.961778		0.946463	0.884577	0.959818	0.923505	0.86003		115	0.982609	1	0.954545	0.962867	0.91189	1		114	0.982456	1	0.955556	0.962999	0.912206	1		112
D1B_1	Bicycle Trailer	Equipment: Adult	Yes/No		127	22	17.3228		115	21	18.2609		114	18	15.7895		125	14	11.2		0.947363	0.815097	0.81721	0.975139	0.821118		0.917827	0.664259	0.575998	0.989955	0.654303		115	0.930435	0.809524	0.957447	0.766971	0.613053	0.920888		114	0.947368	0.8	0.978723	0.810631	0.664551	0.956711		112
D1C_1	Exercise/Yoga Mat	Equipment: Adult	Yes/No		127	63	49.6063		115	57	49.5652		114	56	49.1228		125	36	28.8		0.955981	0.911923	0.9579	0.954396	0.947723		0.769114	0.537682	0.554087	0.982928	0.614517		115	0.965217	0.981818	0.95	0.930408	0.863447	0.99737		114	0.947368	0.946429	0.948276	0.894704	0.812699	0.97671		112
D1D_1	Jogging Stroller	Equipment: Adult	Yes/No		127	36	28.3465		115	34	29.5652		114	33	28.9474		125	37	29.6		0.991227	0.978983	0.980392	0.995885	0.938052		0.94889	0.87744	0.922608	0.959848	0.863619		115	0.982609	0.970588	0.987654	0.958243	0.900885	1		114	1	1	1	1	1	1		112
D1E_1	Roller/Inline Skates	Equipment: Adult	Yes/No		127	48	37.7953		115	46	40		114	41	35.9649		125	12	9.6		0.91204	0.812706	0.869595	0.938224	0.895694		0.678117	0.208194	0.206949	0.972165	0.312204		115	0.921739	0.911111	0.928571	0.836364	0.733806	0.938921		114	0.894737	0.837209	0.929577	0.773884	0.653188	0.89458		112
D1F_1	Golf Clubs (adult)	Equipment: Adult	Yes/No		127	43	33.8583		115	38	33.0435		114	36	31.5789		125	39	31.2		0.973681	0.940201	0.946894	0.987013	0.941681		0.909265	0.792337	0.83758	0.944815	0.787647		115	0.965217	0.947368	0.974026	0.921394	0.845742	0.997047		114	0.973684	0.945946	0.987013	0.939555	0.87209	1		112
D1G_1	Stationary Exercise Equipment	Equipment: Adult	Yes/No		127	42	33.0709		115	40	34.7826		114	37	32.4561		125	42	33.6		0.953212	0.896346	0.909043	0.977354	0.964672		0.917801	0.81759	0.892021	0.931276	0.794784		115	0.947826	0.904762	0.972603	0.886326	0.797882	0.97477		114	0.938596	0.875	0.972973	0.862839	0.764655	0.961024		112
D1H_1	Weight Lifting Equipment	Equipment: Adult	Yes/No		127	68	53.5433		115	63	54.7826		114	62	54.386		125	64	51.2		0.900368	0.799697	0.917122	0.881529	0.822154		0.79206	0.583066	0.777128	0.810341	0.616354		115	0.895652	0.918033	0.87037	0.790082	0.677764	0.9024		114	0.894737	0.916667	0.87037	0.788497	0.675387	0.901608		112
D1I_1	Workout DVDs/Videos	Equipment: Adult	Yes/No		127	79	62.2047		115	71	61.7391		114	72	63.1579		125	42	33.6		0.932639	0.856913	0.952637	0.900634	0.910281		0.678825	0.408096	0.514192	0.961896	0.494124		115	0.930435	0.943662	0.909091	0.852753	0.754394	0.951112		114	0.921053	0.943662	0.883721	0.831194	0.725476	0.936913		112
D1J_1	Exercise Ball	Equipment: Adult	Yes/No		127	59	46.4567		115	51	44.3478		114	53	46.4912		125	45	36		0.958983	0.917199	0.961146	0.957416	0.928732		0.854708	0.702098	0.726799	0.963097	0.735211		115	0.956522	0.942308	0.968254	0.912093	0.836749	0.987437		114	0.95614	0.961538	0.951613	0.911737	0.836102	0.987372		112
D1K_1	Skis	Equipment: Adult	Yes/No		127	15	11.811		115	17	14.7826		114	14	12.2807		125	13	10.4		0.964908	0.848057	0.871091	0.980066	0.801196		0.872303	0.385471	0.410831	0.941587	0.429955		115	0.947826	0.866667	0.96	0.782334	0.615198	0.949471		114	0.973684	0.923077	0.980198	0.873987	0.734001	1		112
D1L_1	Canoe/Kayak	Equipment: Adult	Yes/No		127	11	8.66142		115	9	7.82609		114	10	8.77193		125	7	5.6		0.985379	0.907823	0.906061	0.993559	0.949978		0.948628	0.612493	0.53367	0.987465	0.636071		115	0.982609	0.818182	1	0.89058	0.741162	1		114	0.982456	0.9	0.990385	0.890385	0.740434	1		112
D1M_1	Racquets	Equipment: Adult	Yes/No		127	70	55.1181		115	68	59.1304		114	67	58.7719		125	40	32		0.938566	0.874257	0.96377	0.906422	0.986037		0.703254	0.439998	0.519467	0.960079	0.542016		115	0.93913	0.969231	0.9	0.87529	0.785904	0.964677		114	0.912281	0.952381	0.862745	0.821261	0.715749	0.926772		112
D1N_1	Hockey/Lacrosse Equipment	Equipment: Adult	Yes/No		127	24	18.8976		115	23	20		114	21	18.4211		125	10	8		0.947206	0.831732	0.85112	0.970773	0.683747		0.851286	0.39663	0.33756	0.974808	0.47312		115	0.930435	0.826087	0.956522	0.782609	0.638636	0.926582		114	0.973684	0.909091	0.98913	0.914027	0.818195	1		112
D1O_1	Baseball/Softball Equipment	Equipment: Adult	Yes/No		127	77	60.6299		115	61	53.0435		114	66	57.8947		125	23	18.4		0.865407	0.726236	0.879931	0.851327	0.886992		0.539328	0.161237	0.262088	0.918696	0.264624		115	0.852174	0.823529	0.893617	0.701025	0.57089	0.831159		114	0.833333	0.850746	0.808511	0.65717	0.516746	0.797594		112
AVG_ADULT_EQUIP	Average for all 15	Equipment: Adult																			0.947291	0.871984	0.91861	0.948789	0.895989		0.821858	0.564745	0.602053	0.948164	0.605239
Child Fixed Play Equipment
D3A_1	Basketball Hoop (fullsize)	Equipment: Fixed	Yes/No		127	27	21.2598		115	24	21.0526		114	26	23.0088		125	25	20		0.908176	0.724901	0.823452	0.929523	0.647342		0.879872	0.635244	0.663462	0.941453	0.673542		114	0.912281	0.818182	0.934783	0.727794	0.569142	0.886445		113	0.920354	0.869565	0.933333	0.765722	0.620589	0.910856		111
D3B_1	Climbing Structure	Equipment: Fixed	Yes/No		127	40	31.4961		115	40	35.0877		114	40	35.3982		125	46	36.8		0.911101	0.802193	0.901085	0.916326	0.88311		0.842491	0.65959	0.825	0.851825	0.675707		114	0.938596	0.945946	0.935065	0.862839	0.764655	0.961024		113	0.893805	0.888889	0.896104	0.762439	0.636144	0.888733		111
D3C_1	Playhouse	Equipment: Fixed	Yes/No		127	38	29.9213		115	36	31.5789		114	36	31.8584		125	31	24.8		0.958514	0.903127	0.951261	0.961697	0.958593		0.865384	0.669625	0.681774	0.950089	0.66322		114	0.973684	0.971429	0.974684	0.938644	0.870165	1		113	0.946903	0.941176	0.949367	0.87587	0.779403	0.972336		111
D3D_1	Pool In Yard	Equipment: Fixed	Yes/No		127	5	3.93701		115	5	4.38596		114	5	4.42478		125	2	1.6		0.970287	0.621706	0.683333	0.98148	0.510178		0.948315	-0.0145666	1	0.990997	-0.0236636		114	0.982456	0.8	0.990826	0.790826	0.50886	1		113	0.973451	0.75	0.981651	0.653019	0.286836	1		111
D3E_1	Sandbox	Equipment: Fixed	Yes/No		127	37	29.1339		115	33	28.9474		114	39	34.5133		125	26	20.8		0.955458	0.896376	0.980392	0.94557	0.894428		0.865096	0.654659	0.61591	0.979438	0.687577		114	0.973684	0.941176	0.9875	0.936596	0.865838	1		113	0.955752	1	0.936709	0.899053	0.812992	0.985114		111
D3F_1	Slide	Equipment: Fixed	Yes/No		127	50	39.3701		115	42	36.8421		114	44	38.9381		125	46	36.8		0.964414	0.924568	0.954293	0.971559	0.925121		0.888512	0.764236	0.840981	0.919897	0.757198		114	0.973684	0.933333	1	0.944282	0.882163	1		113	0.964602	0.954545	0.971014	0.92556	0.853923	0.997197		111
D3G_1	Swing	Equipment: Fixed	Yes/No		127	50	39.3701		115	45	39.4737		114	48	42.4779		125	52	41.6		0.964493	0.92623	0.985185	0.951407	0.925255		0.922969	0.841023	0.910185	0.932532	0.852803		114	0.964912	0.955556	0.971014	0.92657	0.855893	0.997248		113	0.964602	1	0.942029	0.926766	0.856469	0.997063		111
D3H_1	Trampoline	Equipment: Fixed	Yes/No		127	21	16.5354		115	20	17.5439		114	17	15.0442		125	16	12.8		0.937836	0.769784	0.787524	0.968226	0.844662		0.931113	0.720886	0.657516	0.986162	0.702467		114	0.947368	0.888889	0.958333	0.810631	0.664551	0.956711		113	0.929204	0.736842	0.968085	0.735827	0.562665	0.908989		111
AVG_CHILD_FIXED	Average for all 8																				0.946285	0.82111	0.883316	0.953223	0.823586		0.892969	0.616337	0.774353	0.944049	0.623606
Child Portable Play Equipment
D2A_1	Balancing Surfaces	Equipment: Portable	Yes/No		127	13	10.2362		115	12	10.5263		114	11	9.73451		125	9	7.2		0.943868	0.701452	0.702991	0.973464	0.786215		0.871075	0.216934	0.251166	0.942378	0.170191		114	0.938596	0.692308	0.970297	0.685579	0.467367	0.903792		113	0.938053	0.666667	0.970297	0.661242	0.427904	0.89458		111
D2B_1	Balls (soccer, baseball, basket, volleyball)	Equipment: Portable	Yes/No		127	110	86.6142		115	101	88.5965		114	103	91.1504		125	111	88.8		0.934861	0.662161	0.97643	0.6337	0.969709		0.857084	0.241932	0.916948	0.333333	0.351161		114	0.95614	0.98	0.785714	0.789978	0.612468	0.967487		113	0.911504	0.969697	0.5	0.535362	0.283029	0.787694		111
D2C_1	Balls (kick, foam, inflatable)	Equipment: Portable	Yes/No		127	89	70.0787		115	83	72.807		114	83	73.4513		125	95	76		0.837427	0.594701	0.900297	0.68265	0.762127		0.789035	0.45002	0.874224	0.562452	0.494569		114	0.842105	0.901235	0.69697	0.609143	0.446481	0.771804		113	0.80531	0.886076	0.617647	0.521186	0.347014	0.695359		111
D2D_1	Balls (Tennis)	Equipment: Portable	Yes/No		127	69	54.3307		115	67	58.7719		114	64	56.6372		125	51	40.8		0.91147	0.820262	0.936036	0.882943	0.934692		0.735936	0.487211	0.617816	0.894626	0.55783		114	0.903509	0.951613	0.846154	0.804001	0.694372	0.913631		113	0.884956	0.918033	0.846154	0.767453	0.648743	0.886163		111
D2E_1	Child Baseball Equipment	Equipment: Portable	Yes/No		127	81	63.7795		115	73	64.0351		114	69	61.0619		125	73	58.4		0.949821	0.892771	0.948552	0.952381	0.90485		0.790832	0.565056	0.783644	0.803717	0.607207		114	0.938596	0.958333	0.904762	0.867398	0.772312	0.962484		113	0.946903	0.943662	0.952381	0.887413	0.799842	0.974984		111
D2F_1	Basketball Hoop (Portable)	Equipment: Portable	Yes/No		127	52	40.9449		115	46	40.3509		114	51	45.1327		125	39	31.2		0.922955	0.842363	0.935203	0.91482	0.96866		0.79373	0.564258	0.625844	0.920024	0.600569		114	0.95614	0.93617	0.970149	0.909207	0.831413	0.987001		113	0.893805	0.914894	0.878788	0.784076	0.668921	0.899232		111
D2G_1	Buckets or Shovels	Equipment: Portable	Yes/No		127	92	72.4409		115	81	71.0526		114	81	71.6814		125	79	63.2		0.935044	0.839825	0.951047	0.894428	0.919151		0.794961	0.538752	0.790535	0.806254	0.552159		114	0.929825	0.939759	0.903226	0.826286	0.71066	0.941911		113	0.920354	0.939024	0.870968	0.801947	0.678358	0.925537		111
D2H_1	Scooter/Skateboard	Equipment: Portable	Yes/No		127	73	57.4803		115	71	62.2807		114	68	60.177		125	66	52.8		0.952692	0.901402	0.975191	0.921257	0.888072		0.845232	0.68589	0.811186	0.898735	0.713205		114	0.947368	0.985075	0.893617	0.889997	0.804569	0.975425		113	0.955752	0.984615	0.916667	0.908709	0.830605	0.986813		111
D2I_1	Frisbee	Equipment: Portable	Yes/No		127	96	75.5906		115	85	74.5614		114	83	73.4513		125	53	42.4		0.905253	0.752462	0.928779	0.835386	0.81565		0.589441	0.233217	0.512646	0.825534	0.320011		114	0.921053	0.94186	0.857143	0.789495	0.658331	0.92066		113	0.893805	0.917647	0.821429	0.721789	0.574623	0.868955		111
D2J_1	Hockey Sticks	Equipment: Portable	Yes/No		127	13	10.2362		115	13	11.4035		114	12	10.6195		125	19	15.2		0.973423	0.861808	0.865385	0.986863	0.969489		0.865672	0.409776	0.57906	0.900631	0.443388		114	0.973684	0.916667	0.980392	0.865248	0.715699	1		113	0.964602	0.833333	0.980198	0.813531	0.636077	0.990986		111
D2K_1	Jumping Play Equipment	Equipment: Portable	Yes/No		127	79	62.2047		115	71	62.2807		114	71	62.8319		125	56	44.8		0.905069	0.79835	0.927932	0.868217	0.884817		0.725497	0.467329	0.631937	0.885203	0.518513		114	0.947368	0.957746	0.930233	0.887979	0.800771	0.975187		113	0.884956	0.914286	0.837209	0.754881	0.629815	0.879946		111
D2L_1	Push/Pull Toys	Equipment: Portable	Yes/No		127	82	64.5669		115	75	65.7895		114	75	66.3717		125	82	65.6		0.905543	0.788604	0.924614	0.867637	0.888709		0.787621	0.529537	0.827154	0.709172	0.570221		114	0.894737	0.92	0.846154	0.766154	0.641385	0.890923		113	0.884956	0.907895	0.837838	0.740597	0.60854	0.872654		111
D2M_1	Racquets	Equipment: Portable	Yes/No		127	69	54.3307		115	66	57.8947		114	62	54.8673		125	40	32		0.875937	0.749265	0.896928	0.851637	0.905653		0.696338	0.419213	0.509952	0.936479	0.482495		114	0.877193	0.919355	0.826923	0.750936	0.629109	0.872763		113	0.840708	0.866667	0.811321	0.679483	0.543854	0.815112		111
D2N_1	Golf Clubs (child size)	Equipment: Portable	Yes/No		127	30	23.622		115	27	23.6842		114	30	26.5487		125	21	16.8		0.94961	0.863628	0.936372	0.953525	0.825984		0.871075	0.608223	0.569476	0.970272	0.593854		114	0.95614	0.923077	0.965909	0.877102	0.772029	0.982175		113	0.955752	0.962963	0.953488	0.882804	0.78274	0.982869		111
D2O_1	Sand/Water Table	Equipment: Portable	Yes/No		127	30	23.622		115	26	22.807		114	26	23.0088		125	16	12.8		0.970578	0.919187	0.918309	0.988281	0.951995		0.891253	0.646836	0.562393	0.992293	0.675472		114	0.95614	0.862069	0.988235	0.880302	0.778108	0.982497		113	0.964602	0.892857	0.988235	0.902712	0.809279	0.996145		111
D2P_1	Skates	Equipment: Portable	Yes/No		127	45	35.4331		115	49	42.9825		114	47	41.5929		125	32	25.6		0.872855	0.735103	0.884907	0.868853	0.896667		0.750135	0.448865	0.503874	0.91985	0.502625		114	0.885965	0.95	0.851351	0.761966	0.641924	0.882008		113	0.840708	0.853659	0.833333	0.66601	0.525806	0.806214		111
D2Q_1	Portable Crawling/Climbing Equipment	Equipment: Portable	Yes/No		127	48	37.7953		115	42	36.8421		114	39	34.5133		125	36	28.8		0.926035	0.839421	0.871854	0.957873	0.86603		0.803025	0.554969	0.619216	0.909802	0.588851		114	0.929825	0.904762	0.944444	0.849206	0.748532	0.949881		113	0.920354	0.857143	0.957746	0.826953	0.718798	0.935107		111
D2R_1	Snow Sled	Equipment: Portable	Yes/No		127	55	43.3071		115	50	43.8596		114	48	42.4779		125	29	23.2		0.976426	0.95187	0.972364	0.979487	1.00191		0.770968	0.509271	0.513889	0.969478	0.558752		114	0.973684	0.979592	0.969231	0.946445	0.886657	1		113	0.964602	0.958333	0.969231	0.927564	0.85785	0.997278		111
D2S_1	Soccer/Hockey Goal	Equipment: Portable	Yes/No		127	46	36.2205		115	36	31.5789		114	38	33.6283		125	39	31.2		0.973528	0.940312	0.948718	0.986665	0.939164		0.882639	0.730301	0.765497	0.943459	0.759717		114	0.95614	0.897436	0.986667	0.900731	0.815834	0.985629		113	0.973451	0.948718	0.986486	0.94091	0.874961	1		111
D2T_1	Twirling Play Equipment	Equipment: Portable	Yes/No		127	38	29.9213		115	28	24.5614		114	26	23.0088		125	6	4.8		0.94674	0.857267	0.844603	0.984027	1.00322		0.72897	0.022782	0.0551486	0.961456	0.0246769		114	0.964912	0.875	1	0.909667	0.823065	0.996269		113	0.920354	0.774194	0.97561	0.789397	0.658846	0.919948		111
D2U_1	Tumbling Mats	Equipment: Portable	Yes/No		127	10	7.87402		115	9	7.89474		114	10	8.84956		125	8	6.4		0.979296	0.851489	0.962963	0.981068	0.931208		0.945627	0.567236	0.5	0.984831	0.562667		114	0.982456	1	0.981308	0.865724	0.682941	1		113	0.973451	1	0.971698	0.809657	0.601032	1		111
D2V_1	Yard Games	Equipment: Portable	Yes/No		127	52	40.9449		115	44	38.5965		114	44	38.9381		125	36	28.8		0.934914	0.864176	0.89873	0.960117	1.00921		0.731344	0.41306	0.522727	0.870939	0.435538		114	0.95614	0.914894	0.985075	0.908625	0.830435	0.986815		113	0.902655	0.851064	0.939394	0.797788	0.684516	0.911059		111
D2W_1	Riding Toys	Equipment: Portable	Yes/No		127	112	88.189		115	98	85.9649		114	102	90.2655		125	117	93.6		0.934912	0.685828	0.96999	0.695513	0.835677		0.92221	0.511973	0.983764	0.433333	0.542443		114	0.938596	0.950495	0.846154	0.723875	0.530804	0.916946		113	0.929204	0.97	0.615385	0.62737	0.390652	0.864088		111
AVG_CHILD_PORTABLE	Average for all 23																				0.931229	0.813639	0.916443	0.896556	0.906907		0.801726	0.47055	0.622961	0.842359	0.505483
Screens
A3	DVD Rental Service	Media:TV and Computer	Yes/No		127	49	38.5827		115	44	38.9381		114	43	38.0531		125	35	28		0.97313	0.942958	0.97619	0.971417	0.942089		0.858775	0.68616	0.668044	0.980992	0.715239		113	0.982301	1	0.971831	0.962471	0.910958	1		113	0.973451	0.97619	0.971831	0.943434	0.880297	1		110
A4	DVD Player In Car	Media:TV and Computer	Yes/No		127	80	62.9921		115	71	63.3929		114	71	63.3929		125	34	27.6423		0.933862	0.857709	0.952491	0.902439	0.96562		0.643418	0.356975	0.449499	0.976087	0.481526		112	0.946429	0.957746	0.926829	0.884576	0.794772	0.974379		112	0.910714	0.929577	0.878049	0.807626	0.694007	0.921245		108
CHILD_COMP	Computer in childs bedroom	Media:TV and Computer	Yes/No		127	11	8.66142		115	10	8.69565		114	6	5.26316		125	6	4.8		0.96478	0.753089	0.654545	0.996795	0.889141		0.940092	0.49916	0.451515	0.981294	0.567102		115	0.973913	0.818182	0.990385	0.842825	0.668872	1		114	0.95614	0.545455	1	0.684385	0.427703	0.941068		112
CHILD_TV	TV in childs bedroom	Media:TV and Computer	Yes/No		127	24	18.8976		115	26	22.6087		114	26	22.807		125	26	20.8		0.956084	0.869831	0.943689	0.959764	0.870499		0.89723	0.697521	0.763889	0.934739	0.707465		115	0.947826	0.954545	0.946237	0.842322	0.720476	0.964168		114	0.95614	0.956522	0.956044	0.870159	0.759418	0.980901		112
DESK_COMP	Desktop Computer	Media:TV and Computer	Yes/No		127	82	64.5669		115	77	66.9565		114	75	65.7895		125	90	72		0.944257	0.875004	0.955906	0.921241	0.823062		0.89188	0.74595	0.965778	0.745928	0.768911		115	0.93913	0.960526	0.897436	0.863351	0.765374	0.961328		114	0.95614	0.960526	0.947368	0.901961	0.817992	0.98593		112
KIT_TV	TV in Kitchen	Media:TV and Computer	Yes/No		127	3	2.3622		115	2	1.73913		114	2	1.75439		125	3	2.4		0.988355	0.660741	0.666667	0.994074	1.00016		0.994624	0.886134	0.888889	0.997245	0.869495		115	0.982609	0.5	0.99115	0.49115	-0.116065	1		114	0.982456	0.5	0.991071	0.491071	-0.116208	1		112
LAP_COMP	LapTop Computer	Media:TV and Computer	Yes/No		127	96	75.5906		115	92	80		114	88	77.193		125	99	79.2		0.92371	0.78389	0.961887	0.807096	0.791306		0.894804	0.69158	0.941134	0.737793	0.677127		115	0.930435	0.988372	0.758621	0.80198	0.671456	0.932504		114	0.921053	0.964706	0.793103	0.784544	0.650615	0.918474		112
LIVERM_TV	TV in Living Room	Media:TV and Computer	Yes/No		127	109	85.8268		115	100	86.9565		114	98	85.9649		125	114	91.2		0.947285	0.777927	0.969386	0.809722	0.769385		0.91438	0.55824	0.980233	0.487582	0.56388		115	0.93913	0.969697	0.75	0.73906	0.555448	0.922672		114	0.947368	0.969388	0.8125	0.781888	0.614241	0.949535		112
PAR_TV	TV in parents room	Media:TV and Computer	Yes/No		127	62	48.8189		115	56	48.6957		114	58	50.8772		125	59	47.2		0.953057	0.906142	0.969913	0.93706	0.965967		0.95445	0.90883	0.941906	0.966963	0.92451		115	0.965217	0.964286	0.966102	0.930387	0.863365	0.997409		114	0.938596	0.963636	0.915254	0.877269	0.789307	0.96523		112
PLAY_COMP	Computer in childs playroom	Media:TV and Computer	Yes/No		127	5	3.93701		115	6	5.21739		114	6	5.26316		125	8	6.4		0.994177	0.936362	1	0.993912	1.00004		0.963064	0.630474	0.711111	0.976392	0.557537		115	0.991304	1	0.990909	0.904564	0.719179	1		114	0.991228	1	0.990826	0.904523	0.719064	1		112
PLAYRM_TV	TV in playroom	Media:TV and Computer	Yes/No		127	18	14.1732		115	15	13.0435		114	20	17.5439		125	22	17.6		0.952902	0.817264	0.933333	0.955846	0.922517		0.874546	0.530163	0.651961	0.913672	0.600555		115	0.982609	0.933333	0.99	0.923333	0.818181	1		114	0.938596	0.933333	0.939394	0.764602	0.599253	0.929951		112
TV26	TV less than 26 inches	Media:TV and Computer	Yes/No		127	64	50.3937		115	56	48.6957		114	55	48.2456		125	71	56.8		0.885747	0.771386	0.875793	0.895926	0.805648		0.794564	0.589668	0.867737	0.722913	0.643896		115	0.878261	0.862069	0.894737	0.756577	0.637151	0.876003		114	0.877193	0.859649	0.894737	0.754386	0.633961	0.874811		112
TV37	TV 26 to 37 inches	Media:TV and Computer	Yes/No		127	91	71.6535		115	75	65.2174		114	80	70.1754		125	87	69.6		0.900316	0.768717	0.924573	0.851707	0.780421		0.777701	0.471487	0.859731	0.602179	0.465839		115	0.895652	0.888889	0.911765	0.761658	0.635326	0.88799		114	0.903509	0.925926	0.848485	0.767519	0.63762	0.897419		112
TV49	TV 38 to 49 inches	Media:TV and Computer	Yes/No		127	35	27.5591		115	39	33.913		114	39	34.2105		125	31	24.8		0.935563	0.852958	0.954157	0.92904	0.882603		0.85105	0.635269	0.639805	0.954487	0.654126		115	0.930435	0.969697	0.914634	0.838766	0.731877	0.945655		114	0.929825	0.969697	0.91358	0.838126	0.730851	0.9454		112
TV50	TV 50+ inches	Media:TV and Computer	Yes/No		127	20	15.748		115	18	15.6522		114	16	14.0351		125	20	16		0.97658	0.910986	0.875244	0.996528	0.933297		0.922968	0.715626	0.814084	0.942675	0.718875		115	0.973913	0.894737	0.989583	0.903388	0.795767	1		114	0.973684	0.842105	1	0.898876	0.786541	1		112
C1	Video Game System	Media:VG	Yes/No		127	89	70.6349		115	85	75.2212		114	75	71.4286		125	109	87.2		0.959476	0.898592	0.973663	0.922862	0.885631		0.826406	0.466466	0.980137	0.407067	0.548606		112	0.955357	0.987654	0.870968	0.885057	0.786914	0.983201		105	0.961905	0.973333	0.933333	0.906667	0.817035	0.996298		103
C2A_1	Nintendo Wii	Media:VG	Yes/No		127	60	47.2441		115	53	46.4912		114	55	48.6726		125	56	44.8		0.97337	0.946572	0.981481	0.966752	0.947432		0.959617	0.918847	0.921941	0.994444	0.932463		114	0.973684	0.962963	0.983333	0.947173	0.888197	1		113	0.973451	0.981481	0.966102	0.94684	0.887499	1		111
C2B_1	XBOX	Media:VG	Yes/No		127	6	4.72441		115	8	7.01754		114	10	8.84956		125	8	6.4		0.958487	0.688626	0.861111	0.965335	0.595191		0.941839	0.558902	0.611111	0.969023	0.493546		114	0.964912	0.833333	0.972222	0.696	0.415057	0.976943		113	0.964602	1	0.962617	0.732227	0.483913	0.980542		111
C2C_1	XBOX 360	Media:VG	Yes/No		127	15	11.811		115	11	9.64912		114	14	12.3894		125	14	11.2		0.964412	0.818716	0.821934	0.983333	0.588948		0.97366	0.866617	0.893362	0.983527	0.930242		114	0.95614	0.714286	0.99	0.775767	0.587325	0.964209		113	0.99115	0.933333	1	0.960448	0.883332	1		111
C2D_1	Playstation2	Media:VG	Yes/No		127	20	15.748		115	21	18.4211		114	21	18.5841		125	19	15.2		0.961516	0.865724	0.946394	0.964715	0.787499		0.948394	0.813986	0.804511	0.979607	0.858636		114	0.95614	0.944444	0.958333	0.845528	0.714163	0.976894		113	0.973451	1	0.968421	0.907149	0.803931	1		111
C2E_1	Playstation3	Media:VG	Yes/No		127	10	7.87402		115	9	7.89474		114	9	7.9646		125	10	8		0.985222	0.891552	0.916667	0.990474	0.701754		0.99115	0.93641	0.925926	0.996795	0.92007		114	0.973684	0.875	0.981132	0.809365	0.599509	1		113	1	1	1	1	1	1		111
C2F_1	Other Video Game	Media:VG	Yes/No		127	15	11.811		115	18	15.7895		114	18	15.9292		125	26	20.8		0.917185	0.67109	0.769312	0.941922	0.653812		0.816649	0.392606	0.625926	0.849207	0.488635		114	0.912281	0.785714	0.93	0.637405	0.431912	0.842897		113	0.920354	0.8	0.938776	0.681091	0.487348	0.874835		111
C3A_1	Nintendo DS, DSi, DS lite	Media:VG	Yes/No		127	42	33.0709		115	39	34.2105		114	38	33.6283		125	39	31.2		0.973423	0.940446	0.964675	0.977835	0.980985		0.94265	0.869745	0.873723	0.978356	0.883241		114	0.973684	0.973684	0.973684	0.941176	0.875518	1		113	0.964602	0.947368	0.973333	0.920702	0.844405	0.996998		111
C3B_1	Playstation Portable	Media:VG	Yes/No		127	6	4.72441		115	6	5.26316		114	6	5.30973		125	4	3.2		1	1	1	1	1		0.971469	0.630883	0.5	0.997175	0.596956		114	1	1	1	1	1	1		113	1	1	1	1	1	1		111
C3C_1	Nintendo Game Boy Advance	Media:VG	Yes/No		127	5	3.93701		115	9	7.89474		114	7	6.19469		125	5	4		0.964651	0.686598	0.792593	0.97545	0.759279		0.965569	0.631014	0.538624	0.994398	0.561589		114	0.947368	0.8	0.954128	0.545817	0.226409	0.865224		113	0.964602	0.8	0.972222	0.648523	0.328948	0.968097		111
C3D_1	Apple iPod Touch	Media:VG	Yes/No		127	30	23.622		115	30	26.3158		114	29	25.6637		125	26	20.8		0.946818	0.859855	0.917016	0.956762	0.86331		0.927613	0.799544	0.775096	0.98039	0.838023		114	0.938596	0.896552	0.952941	0.839952	0.725474	0.954429		113	0.946903	0.925926	0.953488	0.857623	0.747159	0.968087		111
C3E_1	Apple iPad	Media:VG	Yes/No		127	11	8.66142		115	10	8.77193		114	11	9.73451		125	10	8		0.982141	0.894933	0.933333	0.986927	0.99966		0.985748	0.909662	0.90303	0.99384	0.917654		114	1	1	1	1	1	1		113	0.973451	0.9	0.980583	0.842545	0.668321	1		111
C3F_1	Smart Phone	Media:VG	Yes/No		127	49	38.5827		115	46	40.3509		114	43	38.0531		125	48	38.4		0.920057	0.831494	0.900216	0.932607	0.913191		0.859746	0.705389	0.817513	0.887053	0.729431		114	0.938596	0.933333	0.942029	0.871992	0.780169	0.963815		113	0.902655	0.880952	0.915493	0.792591	0.676331	0.908852		111
C3G_1	Other Portable Electronic Device	Media:VG	Yes/No		127	18	14.1732		115	14	12.2807		114	17	15.0442		125	31	24.8		0.92904	0.712131	0.764119	0.958688	1.05337		0.807746	0.394752	0.698724	0.826508	0.439789		114	0.947368	0.722222	0.989583	0.782443	0.61603	0.948856		113	0.893805	0.647059	0.9375	0.584559	0.373082	0.796035		111
C4	Video Game System in Car	Media:VG	Yes/No		127	39	31.4516		115	38	33.6283		114	41	36.6071			0	0		0.881866	0.736077	0.868519	0.888348	0.656935								111	0.864865	0.805556	0.893333	0.693878	0.550751	0.837004		110	0.9	0.914286	0.893333	0.777982	0.654418	0.901546		109
CHILD_PED	PED in childs Room	Media:VG	Yes/No		127	33	25.9843		115	30	26.087		114	29	25.4386		125	26	20.8		0.862301	0.644656	0.727295	0.911981	0.75728		0.812893	0.48388	0.545907	0.907814	0.514992		115	0.86087	0.71875	0.915663	0.646833	0.488879	0.804787		114	0.842105	0.677419	0.903614	0.593019	0.424464	0.761573		112
CHILD_TV_VG	TV in Childs bedroom has VG system	Media:VG	Yes/No		127	13	10.2362		115	14	12.1739		114	11	9.64912		125	11	8.8		0.967781	0.831826	0.818376	0.986991	0.877144		0.910933	0.511212	0.52331	0.95805	0.55682		115	0.965217	0.916667	0.970874	0.826677	0.661605	0.991748		114	0.964912	0.769231	0.990099	0.813878	0.637003	0.990753		112
CHILD_VG	VG in childs bedroom	Media:VG	Yes/No		127	10	7.87402		115	16	13.913		114	14	12.2807		125	10	8		0.932509	0.663733	0.822222	0.948447	0.765791		0.896733	0.429416	0.431548	0.958341	0.515203		115	0.93913	1	0.933962	0.688829	0.47653	0.901127		114	0.929825	0.8	0.942308	0.628664	0.393751	0.863578		112
PAR_TV_VG	TV in parents room has VG system	Media:VG	Yes/No		127	8	6.29921		115	8	6.95652		114	8	7.01754		125	6	4.8		0.970602	0.775852	0.791667	0.984185	0.865225		0.959852	0.645768	0.583333	0.987633	0.609048		115	0.982609	0.875	0.990654	0.865654	0.682351	1		114	0.964912	0.75	0.981132	0.731132	0.479577	0.982687		112
PLAYRM_PED	PED in playroom	Media:VG	Yes/No		127	5	3.93701		115	4	3.47826		114	6	5.26316		125	4	3.2		0.970628	0.649641	0.716667	0.981594	0.546098		0.96309	0.447264	0.383333	0.988337	0.512115		115	0.973913	0.6	0.990909	0.653266	0.287274	1		114	0.973684	0.8	0.981651	0.713568	0.405177	1		112
PLAYRM_VG	Video game system in playroom	Media:VG	Yes/No		127	8	6.29921		115	8	6.95652		114	12	10.5263		125	10	8		0.952979	0.686196	0.863095	0.95911	0.86598		0.931478	0.534977	0.583333	0.963153	0.569379		115	0.973913	0.857143	0.981481	0.786113	0.551677	1		114	0.938596	0.857143	0.943925	0.600601	0.334627	0.866574		112
C2A_5	(Child use) Nintendo Wii	Media:VG Access	Yes/No		127	53	89.8305		115	47	88.6792		114	45	88.2353		125	51	92.7273		0.931586	0.683201	0.960979	0.722222	0.812479		0.959342	0.746417	0.985445	0.716667	0.762031		51	0.921569	0.955556	0.666667	0.622222	0.283296	0.961149		48	0.916667	0.952381	0.666667	0.619048	0.277901	0.960194		46
C2B_5	(Child use) XBOX	Media:VG Access	Yes/No		127	3	42.8571		115	7	87.5		114	4	50		125	4	50		0.783333	0.553613	0.888889	0.722222	0.53033		0.766667	0.538462	0.833333	0.722222	0.592349		5	0.8	1	0.5	0.545455	-0.164308	1		5	0.8	1	0.666667	0.615385	-0.00699825	1		4
C2C_5	(Child use) XBOX 360	Media:VG Access	Yes/No		127	10	66.6667		115	3	30		114	9	69.2308		125	8	53.3333		0.85	0.7	0.866667	0.888889	0.377964		0.822751	0.634481	0.859259	0.888889	0.563554		10	0.8	0.6	1	0.6	0.145559	1		13	1	1	1	1	1	1		8
C2D_5	(Child use) Playstation2	Media:VG Access	Yes/No		127	13	65		115	16	84.2105		114	15	75		125	16	84.2105		0.912302	0.748968	0.972222	0.783333	0.671775		0.866106	0.489835	0.922222	0.611111	0.519025		16	0.875	1	0.6	0.673469	0.27336	1		15	0.933333	1	0.75	0.814815	0.470231	1		14
C2E_5	(Child use) Playstation3	Media:VG Access	Yes/No		127	4	40		115	3	33.3333		114	6	66.6667		125	4	40		0.72619	0.446623	0.833333	0.7	0.380363		0.634921	0.157466	0.666667	0.822222	0.409946		7	0.857143	0.5	1	0.588235	-0.0926603	1		8	0.75	1	0.6	0.529412	0.0310472	1		7
C2F_5	(Child use) Other Game System	Media:VG Access	Yes/No		127	10	76.9231		115	15	88.2353		114	16	88.8889		125	20	86.9565		0.941919	0.748563	1	0.666667	1.00504		0.92963		0.92963				9	1	1	1	1	1	1		11	0.909091	1	0.5	0.62069	-0.0351757	1		12
C3A_5	(Child use) Nintendo DS	Media:VG Access	Yes/No		127	38	92.6829		115	33	86.8421		114	34	89.4737		125	35	92.1053		0.961905	0.813333	0.979167	0.866667	0.5625		0.888095	0.302393	0.933766	0.416667	0.232309		35	0.942857	0.9375	1	0.72	0.358269	1		36	1	1	1	1	1	1		35
C3B_5	(Child use) Playstation Portable	Media:VG Access	Yes/No		127	3	50		115	2	33.3333		114	2	33.3333		125	1	33.3333		0.888889	0.777778	0.777778	1	1		1	1	1	1	1		6	0.833333	0.666667	1	0.666667	0.104377	1		6	0.833333	0.666667	1	0.666667	0.104377	1		6
C3C_5	(Child use) Nintendo Game Boy Advance	Media:VG Access	Yes/No		127	5	100		115	7	77.7778		114	7	100		125	5	100		0.904762		1	1			1		1				4	1	1						4	1	1						7
C3D_5	(Child use) Apple iPod Touch	Media:VG Access	Yes/No		127	23	79.3103		115	20	71.4286		114	20	71.4286		125	18	69.2308		0.958333	0.891518	0.964912	0.952381	0.719281		0.846825	0.588333	0.846732	0.85	0.454257		24	0.916667	0.894737	1	0.779817	0.494825	1		23	1	1	1	1	1	1		24
C3E_5	(Child use) Apple iPad	Media:VG Access	Yes/No		127	10	90.9091		115	8	80		114	9	90		125	8	80		0.775	0.215385	0.87037	1	0.0363696		0.777778	0.103261	0.875	0.833333	0.161374		10	0.7	0.777778	1	-0.153846	-0.373892	0.0661994		8	1	1	1	1	1	1		8
C3F_5	(Child use) Smart Phone	Media:VG Access	Yes/No		127	27	56.25		115	24	55.814		114	25	60.9756		125	27	58.6957		0.832015	0.662178	0.896182	0.765996	0.655856		0.851465	0.690053	0.883333	0.808442	0.752578		38	0.894737	0.947368	0.842105	0.789474	0.595406	0.983541		34	0.823529	0.941176	0.705882	0.647059	0.397974	0.896143		36
C3G_5	(Child use) Other Portable Device	Media:VG Access	Yes/No		127	17	94.4444		115	14	100		114	15	100		125	29	93.5484		1		1				0.974359		1	1			13	1	1						10	1	1						11
Yard
E1A	Large Trees	Yard	Yes/No		127	115	90.5512		115	102	89.4737		114	98	86.7257		125	112	89.6		0.976268	0.88402	0.973591	1	0.999739		0.853244	0.239065	0.913427	0.337662	0.206039		114	0.991228	0.990291	1	0.951654	0.857424	1		113	0.964602	0.960784	1	0.826687	0.662401	0.990973		111
E1B	Small Trees	Yard	Yes/No		127	92	72.4409		115	92	80.7018		114	91	80.531		125	86	68.8		0.88758	0.6665	0.95368	0.675922	0.88618		0.598658	-0.0119042	0.682702	0.299465	0.0387678		114	0.912281	0.976744	0.714286	0.744852	0.596683	0.893022		113	0.849558	0.940476	0.586207	0.571874	0.392376	0.751373		111
E1C	Tree(s) That Children Can Climb	Yard	Yes/No		127	49	38.5827		115	45	39.4737		114	51	45.1327		125	31	24.8		0.908071	0.811232	0.939891	0.888068	0.791875		0.658329	0.255248	0.393571	0.847447	0.29811		114	0.929825	0.911111	0.942029	0.85314	0.755059	0.951221		113	0.911504	0.976744	0.871429	0.818794	0.712717	0.924871		111
E1D	Variation in Ground	Yard	Yes/No		127	83	65.3543		115	78	68.4211		114	79	69.9115		125	72	57.6		0.881703	0.728273	0.933333	0.778827	0.675638		0.72171	0.412905	0.716999	0.733307	0.477181		114	0.868421	0.92	0.769231	0.702194	0.562805	0.841583		113	0.893805	0.946667	0.789474	0.755764	0.626061	0.885466		111
E1E	Large Rocks	Yard	Yes/No		127	16	12.5984		115	14	12.2807		114	19	16.8142		125	10	8		0.946766	0.782984	0.888889	0.955676	0.918807		0.862382	0.299897	0.295656	0.953846	0.278942		114	0.95614	0.8	0.979798	0.802495	0.635202	0.969787		113	0.929204	0.866667	0.938776	0.723716	0.543756	0.903677		111
E1F	Grassy Area/Lawn	Yard	Yes/No		127	115	90.5512		115	99	86.8421		114	102	90.2655		125	112	89.6		0.934833	0.66335	0.963802	0.715152	0.834128		0.896944	0.457168	0.939357	0.533333	0.469621		114	0.947368	0.951456	0.909091	0.740319	0.543559	0.937078		113	0.929204	0.960784	0.636364	0.597148	0.343752	0.850544		111
E1G	Shaded Area	Yard	Yes/No		127	108	85.0394		115	99	86.8421		114	99	87.6106		125	77	61.6		0.923032	0.67216	0.965385	0.673203	0.685028		0.71059	0.289358	0.69321	0.823077	0.444925		114	0.929825	0.969072	0.705882	0.709369	0.52002	0.898718		113	0.920354	0.96875	0.647059	0.664024	0.460936	0.867111		111
E1H	Sidewalks Where Play Can Occur	Yard	Yes/No		127	70	55.1181		115	64	56.1404		114	61	53.9823		125	44	35.2		0.911075	0.819861	0.905873	0.918084	0.92931		0.656034	0.330775	0.507812	0.835147	0.405201		114	0.947368	0.939394	0.958333	0.892655	0.809117	0.976194		113	0.884956	0.875	0.897959	0.767453	0.648743	0.886163		111
E1I	Garden	Yard	Yes/No		127	53	41.7323		115	45	39.4737		114	43	38.0531		125	27	21.6		0.940709	0.876286	0.899218	0.969923	1.00489		0.768228	0.475704	0.471848	0.966444	0.552473		114	0.973684	0.9375	1	0.945559	0.88486	1		113	0.911504	0.851064	0.954545	0.815601	0.706851	0.92435		111
E1J	Wooded Area	Yard	Yes/No		127	84	66.1417		115	74	64.9123		114	75	66.3717		125	52	41.6		0.93183	0.847357	0.946966	0.904371	0.862437		0.659428	0.354799	0.556639	0.862977	0.436914		114	0.947368	0.935897	0.972222	0.881743	0.789971	0.973514		113	0.929204	0.946667	0.894737	0.841404	0.735619	0.947188		111
E1K	Hill for Rolling Down or Climbing Up	Yard	Yes/No		127	64	50.3937		115	59	51.7544		114	63	55.7522		125	34	27.2		0.902276	0.803971	0.936378	0.866113	0.801373		0.631963	0.286871	0.394135	0.902335	0.36389		114	0.912281	0.929825	0.894737	0.824561	0.720768	0.928355		113	0.902655	0.948276	0.854545	0.804713	0.695508	0.913919		111
E1L	Creek, Small Stream, or River	Yard	Yes/No		127	30	23.622		115	26	22.807		114	24	21.2389		125	10	8		0.964283	0.897056	0.897436	0.984494	0.999079		0.83098	0.366165	0.290414	0.988872	0.47129		114	1	1	1	1	1	1		113	0.946903	0.846154	0.977011	0.845979	0.72663	0.965329		111
E1M	Pond or Lake	Yard	Yes/No		127	14	11.0236		115	9	7.89474		114	11	9.73451		125	5	4		0.964625	0.808409	0.785714	0.990097	0.895397		0.928921	0.465785	0.364598	0.990464	0.450241		114	0.95614	0.642857	1	0.759494	0.55941	0.959578		113	0.955752	0.714286	0.989899	0.775526	0.586919	0.964133		111
E1N	Paved Play Area	Yard	Yes/No		127	25	19.685		115	31	27.193		114	42	37.1681		125	26	20.8		0.786985	0.476673	0.790043	0.785114	0.659999		0.740421	0.302984	0.430081	0.862887	0.316229		114	0.815789	0.727273	0.836957	0.488243	0.302949	0.673537		113	0.743363	0.809524	0.728261	0.388049	0.220093	0.556004		111
E1O	Deck Large Enough for Children to Play	Yard	Yes/No		127	76	59.8425		115	71	62.2807		114	71	62.8319		125	70	56		0.919899	0.828623	0.942857	0.881981	0.899929		0.781616	0.549156	0.774895	0.792707	0.592746		114	0.95614	0.971429	0.931818	0.907075	0.827464	0.986687		113	0.902655	0.928571	0.860465	0.792591	0.676331	0.908852		111
E2	House has Yard or Open Play Space	Yard	Yes/No		127	118	93.6508		115	105	93.75		114	106	94.6429		125	118	94.4		0.963547	0.676683	0.983784	0.666667	0.846531		0.936278	0.362003	0.963297	0.422222	0.342941		111	0.981982	0.990385	0.857143	0.847527	0.640029	1		111	0.954955	0.980769	0.571429	0.591611	0.266714	0.916509		108
E3	Driveway or Paved Area for Bikes/Scooters	Yard	Yes/No		127	89	70.0787		115	80	70.7965		114	78	69.0265		125	85	68		0.869241	0.688857	0.898864	0.79798	0.839196		0.740783	0.388484	0.803548	0.592011	0.431496		113	0.876106	0.9125	0.787879	0.700379	0.554782	0.845975		113	0.840708	0.875	0.757576	0.621511	0.463484	0.779538		110
																						112	= total # variables					112	= total # variables
																						5	= # variables with kappa<0.6					47	= # variables with kappa<0.5
																						0.955357						0.580357
																			min=		0.72619	0.215385					0.539328	-0.0145666
																			max=		1	1					1	1
																			average =		0.933095	0.798423					0.844641	0.536053
[truncated: 30 more columns]
